# Supplementary material for: Effects of 0.05% Cetylpyridinium Chloride Mouthwash on Halitosis and Tongue Microbiota in Patients Undergoing Orthodontic Treatment: A Double-Blind Randomized Clinical Trial
Source: J Clin Med. 2025 Jun 27;14(13):4576. doi: 10.3390/jcm14134576 (PMC12249613; doi:10.3390/jcm14134576)
Supplement: Supplementary file 1 [file jcm-14-04576-s001.zip]

Archive with 7 entries (6 files):
- Supplemental materials(Revise)/
- Supplemental materials(Revise)/.DS_Store
- __MACOSX/Supplemental materials(Revise)/._.DS_Store
- Supplemental materials(Revise)/S1 File.xlsx
- __MACOSX/Supplemental materials(Revise)/._S1 File.xlsx
- Supplemental materials(Revise)/Supplemental.pptx
- __MACOSX/Supplemental materials(Revise)/._Supplemental.pptx
