# Supplementary material for: Effects of 0.05% Cetylpyridinium Chloride Mouthwash on Halitosis and Tongue Microbiota in Patients Undergoing Orthodontic Treatment: A Double-Blind Randomized Clinical Trial
Source: J Clin Med. 2025 Jun 27;14(13):4576. doi: 10.3390/jcm14134576 (PMC12249613; doi:10.3390/jcm14134576)
Supplement: Supplementary file 1 [file jcm-14-04576-s001.zip › Supplemental materials(Revise)/S1 File.xlsx]

## Sheet: T0 data
Group (0:CPC, 1:Placebo)	Age	Sex (1:man,2:woman)	H2S	CH3SH	[(CH3)2S]	Total VSCs	Plaque Index	Gingival index	Tomgue Coating Index	Saliva
0	25	2	626	68	14	708	8.3	3.5	0.5	0.2
0	35	1	538	46	1	585	6.8	9.5	0.7	0.4
0	27	1	166	17	14	197	16	13.3	0.7	0.2
0	21	2	119	48	21	188	16.5	22	0.6	0.2
0	22	1	142	22	9	173	13.8	4.5	0.5	0.5
0	19	2	1100	85	4	1189	22.8	11.5	0.1	0.4
0	26	2	409	35	2	446	19	9	0.3	0.2
0	37	2	224	22	3	249	17.5	9.3	0.6	0.1
0	20	2	263	33	1	297	24.8	23.5	0.3	0.2
0	21	2	627	34	0	661	26.5	5.5	0.7	0.1
0	23	2	435	115	0	550	5.8	1.5	0.8	1.1
0	22	1	675	58	3	736	16.3	9.5	0.8	2.3
0	29	1	446	7	0	453	6.5	4.5	0.5	0.3
0	20	1	227	7	13	247	5.5	6	0.3	0.2
0	21	2	300	34	16	350	9	3	0.3	0.2
1	24	2	394	65	8	467	16	13.3	0.7	0.2
1	26	1	417	56	0	473	29	28	0.9	0.2
1	22	1	278	62	9	349	8.5	28.5	0.5	0.4
1	28	2	660	90	0	750	11.3	3.5	0.8	1.2
1	35	1	244	18	0	262	11.3	16.5	0.8	0.1
1	30	1	393	50	2	445	12	6.5	1	0.1
1	30	2	787	126	4	917	23.3	5	1	0.5
1	28	1	349	149	30	528	25.3	15	1	0.1
1	29	1	432	36	0	468	17.3	3	0.6	0.2
1	19	2	531	56	0	587	5.8	1.5	0.1	0.9
1	25	2	564	3	0	567	5.3	3.5	0.3	0.2
1	26	2	359	82	8	449	10	9	0.6	0.6
1	17	2	251	16	13	280	9.8	6.8	0.4	0.5
1	20	2	168	3	9	180	7	7	0.5	0.1
1	24	2	613	68	11	692	4.5	6	0.4	1.8

## Sheet: T1 data
Group (0:CPC, 1:Placebo)	Age	Sex (1:man,2:woman)	H2S	CH3SH	[(CH3)2S]	Total VSCs	Plaque Index	Gingival index	Tomgue Coating Index	Saliva
0	25	2	0	0	4	4	6.5	6.5	0.2	0.4
0	35	1	0	0	0	0	7	6.8	0.3	0.4
0	27	1	0	1	1	2	2	0.5	0.2	0.8
0	21	2	15	0	0	15	5.5	3	0.3	0.5
0	22	1	27	0	5	32	1.5	1.25	0.1	0.2
0	19	2	0	0	2	2	6.3	6.3	0.1	0.4
0	26	2	69	5	6	80	9.5	9.5	0.2	0.5
0	37	2	4	0	2	6	3	2.5	0.2	0.2
0	20	2	0	2	10	12	10.8	11	0.2	0.2
0	21	2	431	33	2	466	7.3	6.3	0.3	0.3
0	23	2	3	2	6	11	5.8	4.3	1	1
0	22	1	16	6	4	26	2.8	2.5	0.2	2.3
0	29	1	1	1	2	4	3.5	2.8	0.3	0.3
0	20	1	0	0	1	1	3	2.3	0.2	0.3
0	21	2	0	0	3	3	2	1.3	0.2	0.2
1	24	2	284	7	1	292	6.5	13.3	0.6	0.3
1	26	1	493	13	0	506	23	22	0.8	0.2
1	22	1	141	27	7	175	8.3	7.3	0.5	0.5
1	28	2	326	31	0	357	10.5	2.8	0.5	1.4
1	35	1	828	16	1	845	6.3	4.5	0.6	0.1
1	30	1	325	35	6	366	5.3	5.3	0.9	0.1
1	30	2	795	45	0	840	7.3	6.5	0.7	0.9
1	28	1	356	104	35	495	12.5	15	0.8	0.2
1	29	1	179	47	6	232	18.5	4	0.6	0.1
1	19	2	545	31	2	578	5.5	2.3	0.3	1.2
1	25	2	349	92	0	441	5.5	5	0.6	0.2
1	26	2	328	58	3	389	6.8	6.8	0.5	0.5
1	17	2	321	21	2	344	7.8	5.3	0.3	0.5
1	20	2	217	48	14	279	7	6.8	0.5	0.1
1	24	2	546	62	1	609	2.8	2.8	0.5	1.9

## Sheet: microbiome data
			CPC group(T0)															CPC group (T1)															Placebo group (T0)															Placebo group (T1)
Phylum	Genus	Species	1-1	2-1	3-1	5-1	8-1	10-1	13-1	14-1	16-1	18-1	19-1	22-1	24-1	26-1	28-1	1-2	2-2	3-2	5-2	8-2	10-2	13-2	14-2	16-2	18-2	19-2	22-2	24-2	26-2	28-2	4-1	6-1	7-1	9-1	11-1	12-1	15-1	17-1	20-1	21-1	23-1	25-1	27-1	29-1	30-1	4-2	6-2
Actinobacteria	(family level ID only)		0.07	0	0	0.51	0	6.17	0.09	0	0.01	0.56	0	0	1.04	0.07	2.45	0	0	0	0	0	0.13	0	0	0	0	0	0	0	0	0	0.04	0.05	0	0.33	0	0	0.61	0	0.11	0	0	0	0.64	0.03	0	0	0
	Actinobaculum	(genus level ID only)	0	0	0	0	0	0	0	0	0.01	0	0	0	0	0	0	0	0	0	0	0	0	0	0	0	0	0	0	0	0	0	0	0	0	0	0	0	0	0	0	0	0	0	0	0	0	0	0
		sp.	2.92	0	0.11	0.38	2.44	6.12	0.1	0	0.46	0.63	0	0.07	0.04	0.59	2.34	0	0	0	0	0	0.05	0	0	0	0	0	0	0	0	0	0.11	0	0.08	0.06	0	0.47	2.21	0.39	1.93	0	0.09	0	3.16	0.34	0	0	0.03
	Actinomyces	(genus level ID only)	0	0.03	0.02	0	0	0.09	0	0	0	0.04	0.09	0	0.22	0	0.57	0	0	0	0	0	0	0	0	0	0	0	0	0	0	0	0.03	0.12	0.4	0	0	0.09	0.06	0.02	0	0	0	0	0	0.02	0	0	0.01
		(slash calls)	1.08	0	0.02	0.16	0	0.8	0.34	0	0.03	3.29	0	0.08	0	0.02	1.07	0.01	0	0	0	0	0.17	0	0	0.02	0	0	0	0	0	0	0.24	0.14	0	0.32	0.03	1.07	0.16	0.05	0.01	0.02	0.75	0.04	0.35	0	0	0.49	0.23
		dentalis	0.21	0	0	0.5	0.06	0.27	0.05	0	0	0.02	0.02	0	0.26	0	0.46	0	0	0	0	0	0	0	0	0	0	0	0	0	0	0	0.03	0.09	0.06	0.25	0	0	0.05	0.04	1.54	0	0.06	0	0.58	0	0	0	0
		genomosp.	0	0	0	0	0	0	0.65	0	0	0	0	0	0	0	0	0	0	0	0	0	0	0	0	0	0	0	0	0	0	0	0.08	0	0.21	0	0.23	0	0	0.72	0	0	0	0	0	0	0	0	0
		georgiae	0	0	0	0	0	0	0.08	0	0	0	0.08	0	0	0	0.11	0	0	0	0	0	0	0	0	0	0	0	0	0	0	0	0	0	0.05	0	0	0	0	0	0	0	0.02	0	0	0	0	0	0
		gerencseriae	0.12	0	0	1.11	0.23	8.66	0.26	0	0.37	3.71	0	0.05	2.68	0.47	2.76	0	0	0	0	0	0.33	0	0	0	0	0	0	0	0	0	0	0	0.09	0	0	0.14	0.38	0.14	1.23	0.07	0.37	0	0.02	0.34	0	0	0
		graevenitzii	6.6	2.95	5	0.38	1	0	0.74	0.17	2.28	6.65	11.2	4.83	1.28	0.43	0.03	2.45	0.97	14.15	1.09	11.34	0	4.12	0	6.59	2.49	0.08	0.23	0.12	0.35	0.07	0.31	0.91	0.09	2.85	0.38	1.29	6.18	1.76	1.37	1.99	1.6	0.82	0.34	2.51	0.17	3.49	34.51
		israelii	0	0	0	0.02	0	0	0	0	0	0	0.05	0	0	0.02	0.26	0	0	0	0	0	0	0	0	0	0	0	0	0	0	0	0	0.2	0.11	0.05	0	0	0	0	0	0	0	0	0	0	0	0	0
		lingnae	0	0	0.21	0	0.08	0	0.07	0	0.07	0.04	0.03	0.08	0.07	0	0	0	0	0.18	0.07	0.21	0	0.36	0	0.05	0	0.06	0.11	0.08	0	0	0	0	0	0	0	0	0.09	0.06	0.27	0.16	0	0.04	0.08	0.28	0.08	0	0
		massiliensis	0.33	0	0	0	0.28	0.11	0.13	0	0.15	0.34	0.8	0.06	0.1	0.21	1.45	0	0	0	0	0	0	0	0	0	0	0	0	0	0	0	0	0.13	0	0.02	0	2.55	0.03	0	0	0.05	1.37	0	0.56	0.09	0	0	0
		meyeri	2.68	0.45	0	0.09	0.05	0.02	0.34	0	0.54	3.48	0	0.23	0	0.11	0.39	0.03	0.15	0	0	0.04	0.1	0	0	10.77	0.04	0	0	0	0.53	0	0	0.14	0.02	2.23	0	0.18	14.07	0	0.23	3.48	0.2	0	0	0.32	0.14	0	0
		naeslundii	0.91	0	0.09	0.05	0.69	10.74	0.2	0	0.11	0.5	0.89	0	0	0.24	0.85	0.05	0	0	0	0	0.53	0.02	0	0.01	0	0	0.05	0	0	0.02	2.27	0.18	0	0.12	0.1	0.23	0	0.19	0	0	0.15	0	3.55	0	0	0	0.62
		odontolyticus	12.16	2.88	1.85	2.72	2.35	0.07	0.96	0.3	0.41	8.14	3.19	4.36	2.66	1.48	0.97	0.78	4.27	3.58	1.8	4.06	0.04	2.92	4.25	5.27	0.87	2.52	1.98	4.37	0.67	0.45	2.18	0.28	0.19	0.07	1.25	0.51	1.85	1.12	9.63	2.07	4.32	0.46	4.15	3.29	1.12	5.58	6.02
		oris	0.1	0	0	2.4	0	0.71	0.13	0	0.03	0	0.15	0.06	0.05	0	0.45	0	0	0	0	0	0.12	0	0	0	0	0	0	0	0	0	0	0	0	0.07	0	0.19	0.05	0.02	0	0	0.09	0	0.02	0.03	0.02	0	1.34
		sp.	4.45	0.35	0	2.52	1.17	7.4	0.08	0	0.2	1.63	0.26	0.03	6.46	2.97	1.18	0.02	0.04	0	1.16	0.03	0.54	0.1	0.02	0.67	0.03	0.13	0.04	0	1.04	0.21	0.35	2.06	0	0.63	0	0.74	1.91	0.08	1.56	0.32	2.63	0	0.05	0.09	0.03	0.32	1.4
		viscosus	0.15	0	0	0.14	0.16	7.9	0	0	0.01	0.19	0	0.07	7.45	0.09	3.63	0	0	0	0	0	1.18	0	0	0.01	0	0	0	0	0	0	0.18	0.29	0	0.03	0.07	0.37	0.12	0	0.05	0.05	0.62	0	0	0.3	0	0	4.37
	Mobiluncus	curtisii	0	0	0	0	0	0	0	0	0	0	0	0.02	0	0	0	0	0	0	0	0	0	0	0	0	0	0	0	0	0	0	0.09	0	0	0	0	0	0	0	0	0	0	0	0	0	0	0	0
	Corynebacterium	argentoratense	0	0	0	0	0	0	0	0	0	0	0	0	0	0	0	0	0	0	0	0	0	0	0	0	0	0	0	0	0	0	0	0	0	0	0	0	0	1.05	0	0	0	0	0	0	0	0	0
		durum	0.03	0.09	0	0	0.31	0	0	0.02	0.01	0.02	0.81	0	0.06	0.04	0.09	0	0	0	0	0	0	0	0	0	0	0	0	0	0	0	0	0	0	0.26	0.02	0.35	0	0	0	0.19	0.05	0	0	0	0	0	0
		matruchotii	0.7	0.03	0.74	4.18	3.05	2.49	0.4	0	0.26	0.28	1.95	0.18	0	1.01	2.18	0	0	0	0	0	0.07	0	0	0.01	0	0	0	0	0	0.07	2.09	6.87	0.07	4.95	0.31	10.03	0.43	0.51	1.09	0.41	2.31	0	1.88	0.36	0	0	0.35
	(family level ID only)		0	0	0	0	0	0	0	0	0	0	0	0	0	0	0	0	0	0	0	0	0	0	0	0	0	0	0	0	0	0	0.21	0	0	0	0	0	0	0	0	0	0	0	0.14	0	0	0	0
	(slash calls)		0	0	0	0	0	0	0	0	0	0	0	0	0	0	0	0	0	0	0	0	0	0	0	0	0	0	0	0	0	0	0.05	0	0	0	0	0	0	0	0	0	0	0	0	0	0	0	0
	Rothia	(genus level ID only)	0.54	0.08	0	0.04	0.03	0	0	0	0	0	0	0	0	0	0	0	0	0	0	0	0	0	0	0	0	0	0	0	0	0	0.03	0.11	0	0	0.02	0.19	0	0	0	0	0	0	0	0	0	0	0
		(slash calls)	0	0	0	0	0	0	0	0	0	0	0	0	0	0	0	0	0	0	0	0	0	0	0	0	0	0	0	0	0	0	0	0	0	0	0	0	0	0	0	0	0.05	0	0	0	0	0	0
		aeria	0	0.07	0	0.03	0.5	0	0	0	0.05	0.26	0.48	0.06	0.6	0.34	1.36	0	0.03	0	0.04	0.03	0.02	0.03	0	0.07	0	0	0.05	0.08	0.1	0.12	2.72	0	0.03	0.08	0.02	1.85	0.04	0.03	0	0.04	0.15	0	0.08	0.01	0.1	0	0
		dentocariosa	0.37	1.22	0.02	2.6	0.73	1.11	0	0.26	0.06	0.07	0.24	0.06	0.09	1.9	0.63	0	0.08	0	0.33	0.17	3.01	0.41	0	0.05	0.03	0.02	0.04	0.24	0.63	0.21	1.12	0.38	0.09	0.04	0	2.59	0.04	0.2	0.15	0.17	0.28	0.05	0	0.08	0.02	0	4.71
		mucilaginosa	17.17	4.58	1.87	3.67	18.45	0.05	0.26	1.1	0.39	34.88	6.19	1.04	0.15	4.06	2.21	12.18	26.21	1.46	7.87	10.78	1.34	4.95	19.14	4.97	4.59	1.01	1.42	2.59	10.81	9.69	7.78	0.34	1.3	0.21	0.85	0.89	2.86	0.49	14.67	5.53	7.16	0.37	15.3	5.82	0.39	5.93	6.53
	(family level ID only)		0	0	0	0	0	0	0	0	0.02	0.09	0.55	0	0	0	0	0	0	0	0	0	0	0	0	0	0	0	0	0	0	0	1.59	0	0	0	0.04	0	0	0	0	1.3	0	0.01	6.8	0	0	0	0
	Propionibacterium	acidifaciens	0	0	0	0	0	0	0	0	0	0	0	0	0	0	0.91	0	0	0	0	0	0	0	0	0	0	0	0	0	0	0	0	0	0	0	0	0	0	0	0	0	0	0	0	0	0	0	0
		propionicum	0.33	0	0.13	0.04	0.15	0.07	0.31	0	0.03	1.03	0.54	0.1	2.33	0	1.25	0	0	0	0	0	0	0	0	0	0	0	0	0	0	0	0.25	0	0.03	0.25	0.26	0.03	0.33	0.08	0.02	0.04	0.78	0	0.32	0.13	0	0	0
	Bifidobacterium	dentium	0	0	0	0	0	0	0	0	0	0	0	0	0	0	0	0	0	0	0	0	0	0	0	0	0	0	0	0	0	0	0	0	0.03	0	0	0	0	0	0	0	0	0	0	0	0	0	0
		longum	0	0	0	0	0	0	0	0	0	0	0	0	0	0	0	0	0	0	0	0	0.02	0	0	0	0	0	0	0	0	0	0	0.05	0	0	0	0	0	0	0	0	0	0	0	0	0	0	0.03
	Scardovia	wiggsiae	0	0	0	0	0	0.33	0	0	0	0	0	0	0	0	0.5	0	0	0	0	0	0.41	0	0	0	0	0	0	0	0	0.02	0	0	0	0	0	0	0	0	0	0	0	0	0	0	0	0	0.36
	Atopobium	parvulum	0.33	0	0.04	0.03	0.03	0.06	0.06	0.02	0.34	0.02	0.03	0.08	0.2	0	0.07	0.09	0.02	0.05	0.26	0.04	0.05	0.05	0	0.27	0	0.04	0	0	0.1	0	0.04	0.12	0	0	0	0.03	0.2	0.05	0.41	0.12	0.1	0	0.02	0.04	0	0.02	0.32
		rimae	0	0	0	0.04	0	0	0	0	0	0	0	0	0.02	0	0	0	0	0	0	0	0	0	0	0	0	0	0	0	0	0	0.08	0.09	0	0.02	0	0	0	0	0	0	0	0	0	0	0	0	0.01
		sp.	0	0	0	0	0	0	0	0	0.01	0	0	0	0.02	0	0	0	0	0	0	0	0	0	0	0.03	0	0	0	0	0	0	0	0	0	0	0	0	0	0	0	0	0	0	0	0	0	0	0
	Cryptobacterium	curtum	0	0	0	0	0	0	0	0	0.14	0	0	0	0.02	0	0	0	0	0	0	0	0	0	0	0	0	0	0	0	0	0	0	0	0	0	0	0	0	0	0	0	0	0	0	0	0	0	0
	Olsenella	uli	0	0	0	0	0	0	0	0	0	0	0	0	0.02	0	0	0	0	0	0	0	0	0	0	0	0	0	0	0	0	0	0	0	0	0	0	0	0	0	0	0	0	0	0	0	0	0	0
	Slackia	exigua	0	0	0	0	0	0	0	0	0	0	0	0	0	0	0	0	0	0	0	0	0	0	0	0	0	0	0	0	0	0	0	0	0	0	0	0	0	0	0	0	0	0	0	0	0	0	0
Bacteroidetes	[Prevotella]	(genus level ID only)	0	0	0	0	0	0	0	0	0	0	0	0	0	0	0	0	0	0	0	0	0	0	0	0	0	0	0	0	0	0	0	0	0	0	0.02	0	0	0	0	0	0	0	0	0	0	0	0
	(family level ID only)		0	0	0	0	0	0	0	0	0	0	0	0	0	0	0	0	0	0	0	0	0	0	0	0	0	0	0	0	0	0	0	0	0	0	0	0	0	0	0	0	0	0	0	0	0.02	0	0
	Bacteroides	coprocola	0	0	0	0	0	0	0	0	0	0	0	0	0	0	0	0	0	0	0	0	0	0	0	0	0	0	0	0	0	0	0	0	0	0	0	0	0	0	0	0	0	0	0	0	0	0	0
		uniformis	0	0	0	0	0	0	0	0	0	0	0	0	0	0	0	0	0	0	0	0	0	0	0	0	0	0	0	0	0	0	0	0	0	0	0	0	0	0	0	0	0	0	0	0	0	0	0
		vulgatus	0	0	0	0	0	0	0	0.02	0	0	0	0	0	0	0	0	0	0	0	0	0	0	0	0	0	0	0	0	0	0	0	0	0	0	0	0	0	0	0	0	0	0	0	0	0	0	0
	(family level ID only)		0	0	0	0	0	0	3.68	0	0	0	0.1	0	0	0.03	0	0	0	0	0	0	0	0	0	0	0	0	0	0	0	0	0	0	0.87	0	0.93	0	0	1.47	0.02	0	0	0	0.12	0	0	0	0
	Porphyromonas	(genus level ID only)	0	0	0	0	0	0	0	0	0	0	0	0	0	0	0	0	0	0	0	0	0	0	0	0	0	0	0	0	0	0	0	0	0	0	0.07	0.12	0	0	0	0	0	0	0	0	0.03	0	0
		catoniae	0	4.2	6.25	0.41	1.59	0	2.55	7.46	0.86	0.47	1.01	2.75	2.45	0.65	1.18	0.04	1.28	2.44	0.04	2.48	0	4.41	2.53	0.34	15.46	2.13	6.48	4.95	0	0.9	0.21	0	0.26	0.46	16.81	13.87	0.45	4.71	0.92	0.28	1.69	7.11	0.48	2.35	12.93	0.12	0
		endodontalis	0.03	0.84	1.1	0.06	0	0.26	0.42	7.41	0.1	0.02	0.47	0.24	0	0	0.07	0.04	0	0.6	0	0.3	0	0.02	0.31	0.03	0.03	0.4	0.25	0	0	0.04	0.14	0.04	1.73	0.11	0.83	0.31	0.16	1.46	0.17	0.24	0.02	1.08	0.26	0.38	0.11	0.04	0
		gingivalis	0	0	0	0	0	0	0	0	0	0	0	0	0	0	0	0	0	0	0	0	0	0	0	0	0	0	0	0	0	0	0	0	0	0	0.45	0	0	0.03	0	0	0	0	0	0	0	0	0
		gulae	0	0	0	0	0	0	0	0	0	0	0	0	0	0	0	0	0	0	0	0	0	0	0	0	0	0	0	0	0	0	0	0	0	0	0	0	0	0	0	0	0	0	0	0	0	0	0
	Tannerella	(genus level ID only)	0	0	0	0	0	0	0.06	0	0	0	0	0	0	0	0	0	0	0	0	0	0	0	0	0	0	0	0	0	0	0	0	0	0.64	0	0.09	0	0	0	0	0	0	0	0	0	0	0	0
		forsythia	0	0	0	0	0	0	0.05	0	0	0	0	0	0	0	0	0	0	0	0	0	0	0	0	0	0	0	0	0	0	0	0	0.08	0.93	0	0.53	0	0	0	0	0	0	0	0	0	0	0	0
		sp.	0	0	0	0.51	0	0.32	0.91	0	0.04	0	0	0.04	0.17	0.26	0.16	0	0	0	0	0	0	0	0	0	0	0	0	0	0	0	0.05	0	0	0	0.1	0.16	1.3	0.26	0.01	0.03	0	0.05	0.09	0.07	0	0	0
	(family level ID only)		0	0.21	0.45	0.1	0.5	0	0.51	0.28	0.82	0	0.29	1.22	0.2	0	0.06	0	0.07	0.31	0.02	0.38	0.02	0.09	0.11	0.05	0.26	0.77	0.22	0	0.09	0.04	0.03	0.14	3.69	0.44	1.49	0.18	0.27	1.36	0.08	0.06	0.45	6.78	0.06	0.56	12	0.33	0.03
	(slash calls)		0	0	0	0	0	0	0	0	0	0	0	0	0	0	0	0	0	0	0	0	0	0	0	0	0	0	0	0	0	0	0	0	0	0	0.04	0	0	0	0	0	0	0	0	0	0	0	0
	Alloprevotella	rava	0	0.43	0.05	0	0.04	0	0.37	0	1.91	0.04	0	0.56	2	0	0	0	0	0	0	0.29	0	0.13	0	0.1	0.02	0.06	0.25	0	0	0	0.09	0	1.1	0	0.08	0.14	0.03	0.1	0.04	0.08	0	0	0.02	0.08	0	0	0
		tannerae	0	0	0.14	0.46	0	0	0.52	0	0	0	0	0.35	0	0	0	0	0	0	0.08	0.03	0	0.11	0.39	0	0	0	0.04	0	0	0	0.63	0	3.44	0.95	0.79	0.55	0.05	0.82	0.07	0	0	0.09	1.32	0.02	0.05	0.99	0
	Prevotella	(genus level ID only)	0	0.03	0.09	0.17	0.62	0	0.06	0	0.01	0	0.25	1.46	0.19	0	0.67	0	0	0.14	0	0.1	0	0	0.05	0.02	0.02	1	0.04	0	0	0	0	0.13	1.02	0.11	2.85	0	0.31	1.64	0.02	0.03	0.04	10.3	0	0.06	0.07	0.09	0
		(slash calls)	0	0	0	0	0	0	0	0.55	0	0	0.12	0	0	0	0	0	0	0.03	0	0	0	0	0.01	0	0.04	0.59	0	0	0	0	0	0.19	0.13	0.02	0	0.38	0	0	0	0.22	0.02	0.16	0.15	0	0	0	0
		aurantiaca	0	0	0	0	0	0	0	0	0	0	0.05	0	0	0	0.04	0	0	0	0	0	0	0	0	0	0	0.91	0	0	0	0.01	0	0	0	0	5.62	0	0	0	0	0	0	9.32	0	1.43	0	0	0
		buccae	0	0	0	0	0	0	0	0	0	0	0	0	0	0	0	0	0	0	0	0	0	0	0	0	0	0	0	0	0	0	0	0.07	0	0	0.02	0	0	0	0	0	0	0	0	0	0	0	0
		copri	0	0.14	0.44	0.63	1.34	0	4.47	5.48	0.12	0.42	0.38	0.71	2.56	0.21	0.03	0.22	0	1.25	0.24	2.16	0	1.72	0.19	0.16	2.89	1.05	0.06	0.36	0.88	0.07	0.09	0.13	0.59	0.8	1.58	0.16	0.38	4.92	0.28	2.01	0.55	13.34	0.17	2.19	23.16	0.79	0.03
		denticola	0	0.44	0	0.47	0	2.5	0	0	0	0	0	0	11.69	0.03	0.44	0	0	0	0	0	1.24	0.04	0	0.02	0	0.04	0	0	0.18	0.03	2.42	0.51	2.17	1.02	0	0.03	0.03	0	0.11	0.03	0.03	0	0.03	0	0	0	0.24
		enoeca	0	0	0	0	0	0	0	0	0	0	0	0	0	0	0	0	0	0	0	0	0	0	0	0	0	0	0	0	0	0	0	0	0.06	0	0	0	0	0	0	0	0	0	0	0	0	0	0
		fusca	0	0	0	0	0	0	0	0	0	0	0	0	0	0	0	0	0	0	0	0	0	0	0	0	0	0	0	0	0	0	0	0	0	0	0	0.95	0	0	0	0	0	0	0	0	0	0	0
		genomosp.	0	0	0	0	0	0.02	0	0	0.01	0	0	0	0	0	0	0	0	0	0	0	0	0	0	0	0	0	0	0	0	0	0.14	0.07	0.28	0	0.17	0	0	0	0	0	0	0.05	0	0	0	0	0
		histicola	0.22	1.31	2.53	0.72	0.05	0.16	1.12	0	22.08	0.4	0.13	6.71	3.31	0.12	1.81	0.5	0	4.6	2.65	0.26	0.14	0.13	0	5.27	0.2	0.03	0.22	0.05	0.86	2.45	0	3.11	0.04	0	0	0.49	10.63	0.02	1.7	0.93	2	0	1.59	8.62	1.36	0	6.39
		intermedia	0	0.12	0	0	0.04	0	0	0	0	0	0	0	0	0	0	0	0	0	0	0	0	0	0	0	0	0	0	0	0	0	0	0	0.25	0	0.06	0	0	0.02	0	0	0	0.13	0.2	0	0	0	0
		loescheii	0	0.11	0.7	1.52	0.02	0	3.58	0	0.19	0.02	0.05	0.06	0.76	1.32	1.5	0	0	0	0	0	0.04	0.01	0	0	0	0	0	0	0	0	1.96	1.45	1.48	3.51	0.27	0.17	1.42	1.81	0.51	0.14	1.05	0.03	0.62	0.23	0	0	0
		maculosa	0	0	0	0.51	0	0.07	0.29	0	0.04	0	0.04	0	0.12	0.06	0.14	0	0	0	0	0	0.03	0	0	0	0	0	0	0	0	0	0.04	0.44	0.9	0.06	0.04	0	0.03	2.67	0.04	0	0.25	0	0.04	0	0	0	0
		marshii	0	0	0	0.1	0	0	0.06	0	0	0	0	0	0	0	0	0	0	0	0	0	0	0	0	0	0	0	0	0	0	0	0	0	0.56	0	0	0	0	0	0	0	0	0	0	0	0	0	0
		melaninogenica	0.95	21.3	9.67	5.54	2.24	1.17	12.22	27.36	33.36	3.55	4.41	32.38	12.64	3.47	4.82	5.2	4.13	10.41	6.89	9.29	0.73	10.77	1.93	8.3	9.11	16.78	4.69	0.06	12.09	2.97	4.46	5.29	10.46	5.14	12.08	8.92	12.12	11.56	18.65	20.12	15.72	3.34	3.47	16.82	11.21	22.26	2.89
		micans	0	0	0	0.04	0	0.12	0.16	0	0	0	0	0	0	0	0.04	0	0	0	0	0	0	0	0	0	0	0	0	0	0	0	0	0.16	1.87	0	0	0	0.04	0.02	0	0	0.83	0	0.02	0	0	0	0
		multiformis	0	0.04	0	0	0	0	0	0	0	0	0	0	0	0	0	0	0	0	0	0	0	0	0	0	0	0	0	0	0	0	0	0	0	0	0	0	0	0	0	0	0	0	0	0	0	0	0
		multisaccharivorax	0	0	0	0	0	0	0	0	0	0	0	0	0	0	0	0	0	0	0	0	0	0	0	0	0	0	0	0	0	0	0.03	0	0	0	0	0	0	0	0	0	0	0	0	0	0	0	0
		nanceiensis	0	0.68	2.66	0.16	2.57	0	0.32	4.92	0	0.32	1.3	2.49	0.25	0.09	0.25	0.15	0.1	3.41	0.01	3.37	0	0.31	1.09	0.13	2.34	2.43	0.45	0.96	0.13	0.73	0.13	0	0.09	0.02	1.92	0	0.23	0.62	0.04	0.16	0	7.69	0.35	1.2	8.89	1.77	0
		nigrescens	0	0.06	0.04	0.05	0	0.08	1.8	0	0.09	0	0.06	0	0.28	0.15	1.61	0.04	0	0	0	0	0.07	0.07	0	0	0.02	0.02	0	0	0.17	0	0.52	8.84	3.44	3.77	0	2.29	0.33	0.13	0	0.02	0.26	0	0	0.05	0	0	0.08
		oralis	0	0	0	0	0	0	0	0	0	0	0	0	0	0	0	0	0	0	0	0	0	0	0	0	0	0	0	0	0	0	0.02	0	0	0	0	0	0	0	0	0	0	0	0	0	0	0	0
		oris	0	0	0	0.14	0	0.47	0.05	0	0.07	0	0	0	0	0	1.09	0	0	0	0.07	0	0.13	0	0	0	0	0	0	0	0.03	0	1.34	0.76	1.32	0.97	0	0	0.06	0	0	0	0.02	0	0	0	0	0	0.02
		oulorum	0	0	0.04	1.09	0	3.31	0.08	0	0.05	0	0	0.02	0.26	0.11	1.87	0	0	0	0	0	0.27	0	0	0	0	0	0	0	0.03	0.11	0.06	0.79	0.62	3.47	0	0	0.16	0.03	0.07	0.02	0.51	0	0	0	0	0	0.02
		pallens	0	0.5	0.98	2.08	0.07	0	3.53	3.56	1.52	0.64	0.52	4.92	2.38	0.07	0.11	0.06	0.04	2.96	1.79	2.09	0	1.87	0	1.09	2.28	2.26	0.46	0.09	1.37	0.09	0.28	0.5	0.03	0.18	0.15	0.3	0.93	1.45	0.67	0.94	1.01	0.17	0.22	1.21	3	4.63	0
		pleuritidis	0	0	0	0	0	0	0	0	0	0	0	0	0	0	0	0	0	0	0	0	0	0	0	0	0	0	0	0	0	0	0	0.08	0.12	0	0	0	0	0	0	0	0	0	0.06	0	0	0	0.02
		saccharolytica	0.04	0	0.06	0.34	0	0.25	1.19	0	0.01	0	0	0	0.02	0.16	0.46	0	0	0	0	0	0	0	0	0	0	0	0	0	0	0	0.03	0.3	0.05	0.26	0.05	0	0.12	2.05	0.06	0	0.55	0	0.29	0.02	0	0	0
		salivae	0	0.33	0.1	0.62	0	1.02	0.81	1.19	5	0.23	0.07	0.86	2.16	0.11	0.53	0.09	0.05	0.74	0.29	0.14	0.31	0.25	0.15	0.77	0.26	0.06	0.04	0.03	1.34	0.06	0.21	1.19	0.07	1.34	0.36	0.24	1.47	0.32	0.61	0.57	0.77	0	0.38	1.27	0.42	0.94	0.6
		scopos	0	0.38	0.38	0.18	0	0	0.43	0	0	0	0	0.04	0	0	0	0	0.03	1.57	0.34	0	0	0.65	0	0	0	0	0.84	0	0	0	0	0	0	0	0	0	0	0	0	0	0	0	0	0	0	0	0
		shahii	0	0	0	0	0	0	0.13	0	0	0	0	0.7	0	0	0	0	0	0	0	0	0	0.07	0	0	0.02	0	0.14	0	0	0	0	0	0	0	0.83	0	0	0.31	0.14	0	0	1.65	0	0.11	1.54	0.15	0
		sp.	0	0	0	1.76	0	0.59	0.13	0	0.02	0	0	0	0.37	0.1	0.15	0	0	0	0.01	0	0.14	0	0	0	0	0	0	0	0.04	0	0.08	0.27	0.16	0.12	0	0	0	0.25	0.13	0	0	0	0.02	0	0	0	0.02
		veroralis	0	0	0.05	0	0	0.47	0	0	0	0	0	0	0.08	0	0.03	0	0	0	0	0	0.25	0	0	0	0	0	0	0	0	0	0.08	0.14	0.82	0.16	0	0	0	0	0	0	0	0	0	0	0	0	0.34
	(family level ID only)		0	0	0	0	0	0	0	0	0	0	0	0	0	0	0	0	0	0	0	0	0	0	0	0	0	0	0	0	0	0	0	0	0.14	0	0	0	0	0	0	0	0	0	0	0	0	0	0
	(family level ID only)		0	0	0	0	0	0	0.21	0	0	0	0	0	0	0	0	0	0	0	0	0	0	0	0	0	0	0	0	0	0	0	0	0	0	0	0	0	0	0	0	0	0	0	0	0	0	0	0
	(family level ID only)		0	0	0	0	0	0	0	0	0	0	0	0	0	0	0	0	0	0	0	0	0	0	0	0	0	0	0	0	0	0	0	0	0.02	0	0	0	0	0	0	0	0	0	0	0	0	0	0
	(family level ID only)		0	0	0	0	0	0	0	0	0	0	0	0	0	0	0	0	0	0	0	0	0	0	0	0	0	0	0	0	0	0	0	0	0.86	0.01	0	0	0	0	0	0	0	0	0	0	0	0	0
	(family level ID only)		0	0	0	0	0	0	0	0	0	0	0	0	0	0	0.8	0	0	0	0	0	0	0	0	0.01	0	0	0	0	0	0	0	0	0	0	0.02	0	0	0	0	0	0	0.02	0	0	0	0.03	0
	(slash calls)		0	0	0	0	0	0	0	0	0	0	0	0	0	0	0	0	0	0	0	0	0	0	0	0	0	0	0	0	0	0	0	0	0	0	0.05	0	0	0	0	0	0	0	0	0	0	0	0
	Bergeyella	(genus level ID only)	0	0	0.1	0	0	0	0.06	0	0	0	0	0	0	0.02	0.1	0	0	0	0	0	0	0	0	0	0	0	0	0	0	0	0	0.04	0	0	0.06	0	0	0	0	0.02	0.04	0	0	0	0	0	0
		sp.	0	0	0	0	0.09	0	0	0.07	0	0.02	0.39	0.02	0.04	0.03	0.08	0	0.02	0.04	0	0.04	0	0.04	0.08	0	0.03	0.03	0.04	0.09	0	0.08	0.02	0	0	0.08	0.13	0.16	0	0.02	0.01	0.05	0.1	0.15	0	0	0.03	0	0
	Capnocytophaga	(genus level ID only)	0	0	0	0	0	0	0	0	0	0	0.02	0	0	0	0.3	0	0	0	0	0	0	0	0	0	0	0	0	0	0	0	0	0	0	0	0.1	0	0	0	0	0	0	0	0	0	0	0	0
		(slash calls)	0	0	0.05	0	0.04	0.21	0	0	0	0	0	0	0	0.12	0.64	0	0	0	0	0	0	0	0	0	0	0	0	0	0	0.06	0.15	0	0	0.28	0	0	0	0	0.04	0.02	0.11	0	0.13	0.03	0	0	0
		gingivalis	0	0	0.1	0	0	0	0	0	0	0	0.15	0	0.35	0	0.53	0	0.03	0.12	0	0.04	0	0.04	0.25	0	0	0.07	0	0.04	0	0.03	0.59	0.31	0	0.18	0.13	0.07	0	0.03	0	0.02	0.18	0.01	0.05	0	0.02	0.02	0.02
		granulosa	0	0	0	0.07	0.05	0	0	0	0	0	0	0	0	0.24	0.17	0	0	0.01	0	0.02	0	0.04	0	0	0	0	0	0	0	0	0	0.05	0.08	0.35	0.05	0.27	0	0.03	0.11	0	0.43	0	0.07	0	0.06	0	0
		haemolytica	0	0	0	0.02	0	0	0	0	0.01	0	0.05	0	0	0	0	0	0	0	0	0	0	0	0	0	0	0	0	0	0	0	0	0	0	0	0.02	0	0	0	0	0	0	0	0.03	0	0	0	0
		leadbetteri	0	0	0	0.03	0.03	0	0.05	0	0	0	0	0	0	0.1	0.35	0	0	0	0	0	0	0	0.44	0	0	0	0	0.02	0	0.13	0.2	0	0	0	0.37	0.03	0	0	0.02	0.1	0.59	0	0.08	0	0.11	0	0.05
		ochracea	0.33	0	0.04	0.34	0	0.5	1.27	0	0.01	0.02	0	0	0	0.08	0.26	0	0	0	0	0	0.05	0.01	0	0	0	0	0	0	0	0	0.11	0.03	0.03	0.44	0.02	0.2	0	0.65	0.14	0.07	0.36	0	0.16	0.06	0	0	0
		sp.	0	0	0.19	0	0	0.04	0	0	0	0	0	0	0	0	0.04	0	0	0	0	0	0.02	0	0	0	0	0	0	0	0	0	0	0	0	0	0.02	0	0	0	0	0	0	0	0.06	0	0	0	0
		sputigena	0	0.11	0.05	0	0.19	0	0.03	0	0.02	0	0.12	0.04	0.65	0	0.21	0	0	0.01	0	0	0	0.03	0.03	0	0.04	0.08	0.11	0.08	0.02	0.08	0.71	0	0	0	0.54	0.24	0	0.08	0	0.21	0.19	0.11	0.97	0.02	0	0	0
Cyanobacteria	(family level ID only)		0	0	0	0	0	0	0	0	0	0	0	0	0	0	0	0	0	0	0	0	0	0	0	0	0	0	0	0	0	0	0	0	0	0	0	0	0	0	0	0	0	0	0	0	0	0	0
Firmicutes	Gemella	haemolysans	0	0.5	0	0.12	0	0	0	0	0.01	0	0	0	0.05	0	0	0	0.04	0	0.05	0	0.86	0.01	0.13	0.02	0	0	0.13	0	0	0.15	0.25	0.91	0.06	0	0	0.03	0.03	0	0.13	0	0.13	0.02	0	0	0	0.02	0
		morbillorum	0	0	0	0.2	0	0	0.08	0	0.01	0.01	0.02	0	0	0	1.6	0	0	0	0	0	0	0	0	0	0	0	0	0	0	0	0	0.63	1.67	1.88	0.04	0.05	0	0.36	0	0	0.34	0	0	0	0	0	0
		sanguinis	0.32	1.71	0.74	0.38	1.55	0	0.22	0.7	0.02	0.49	1.41	0.35	0.06	0.75	0.56	0.97	3	0.86	1.2	1.6	0.46	3.02	1.02	0.53	0.88	0.86	1.66	1.59	0.19	5.29	1.73	0	0.06	0.63	0.82	0.54	0.1	0.28	1.79	0.71	0.11	0.62	1.01	0.82	0.7	2.05	0
	Abiotrophia	defectiva	0	0.26	0	0	0	0	0	0	0.02	0	0	0.17	0	0	0.28	0	0	0	0	0	0	0.06	0	0	0.02	0	0.06	0	0	0.05	0	0	0	0	0	0.13	0	0.03	0	0.05	0.02	0	0	0	0	0	0
	(family level ID only)		0	0	0.03	0	0	0	0	0.11	0	0	0	0	0	0	0	0	0	0	0	0	0	0	0	0	0	0	0	0	0	0	0	0	0	0	0	0	0	0	0	0	0	0	0	0	0	0	0
	(slash calls)		0	0	0.06	0	0	0	0	0	0	0	0	0	0	0	0	0	0	0	0	0	0	0	0	0	0	0	0	0	0	0	0	0	0	0	0	0	0	0	0	0	0	0	0	0	0	0	0
	Granulicatella	(slash calls)	0	0	0	0	0	0	0	0	0	0.06	0	0	0	0	0	0	0	0	0	0	0	0	0	0	0.17	0	0	0	0	0	0	0	0	0	0	0	0	0	0	0	0	0	0	0	0	0	0
		adiacens	4.84	3.92	10.18	4.31	10.03	0.7	0.96	3.27	0.39	2.27	1.39	1.15	0.64	3.75	1.64	12.75	8.35	3.54	4.93	4.68	0.73	3.65	5.06	2.04	3.1	3.05	4.06	5.65	2.07	4.25	4.29	2.23	0.19	1.9	1	1.61	1.51	0.7	3.2	2.87	1.16	1.27	1.7	2.77	1.99	1.97	3.03
		elegans	0	0.04	0	0	0.02	0	0	0	0	0	0	0	0	0	0	0	0	0	0	0	0	0	0	0	0	0	0	0	0	0	0	0	0	0	0	0	0	0	0	0	0	0	0	0	0	0.01	0
	(family level ID only)		0.1	0	0	0	0	0	0	0	0	0	0	0	0	0	0	0	0	0	0	0	0	0	0.04	0	0	0	0	0	0	0	0	0	0	0	0	0	0	0	0	0	0	0	0	0	0	0	0
	Lactobacillus	delbrueckii	0	0	0	0	0	0.03	0	0	0	0	0	0	0	0	0	0	0	0	0	0	0.05	0	0	0	0	0	0	0	0	0	0	0	0	0	0	0	0	0	0	0	0	0	0	0	0	0	0
		fermentum	0	0	0	0	0	0	0	0	0	0	0	0	0	0	0.03	0	0	0	0	0	0.39	0	0	0	0	0	0	0	0	0	0	0.04	0	0	0	0	0	0	0.02	0	0	0	0	0	0	0	0.12
		gasseri	0	0	0	0	0	0	0	0	0	0	0	0	0	0	0.05	0	0	0	0	0	0.02	0	0	0	0	0	0	0	0	0	0	0	0	0	0	0	0	0	0	0	0	0	0	0	0	0	0.03
		harbinensis	0	0	0	0	0	0	0	0	0	0	0	0	0	0	0.02	0	0	0	0	0	0	0	0	0	0	0	0	0	0	0	0	0	0	0	0	0	0	0	0	0	0	0	0	0	0	0	0
		paracasei	0	0	0	0	0	0	0	0	0	0	0	0	0	0	0.52	0	0	0	0	0	0	0	0	0	0	0	0	0	0	0	0	0	0	0	0	0	0	0	0	0	0	0	0	0	0	0	0
		salivarius	0	0	0	0	0	0	0	0	0	0	0	0	0	0	0	0	0	0	0	0	0.04	0	0	0	0	0	0	0	0	0	0	0.05	0	0	0	0	0	0	0	0	0	0	0	0	0	0	0.36
		zeae	0	0	0	0	0	0	0	0	0	0	0	0	0	0	0.04	0	0	0	0	0	0	0	0	0	0	0	0	0	0	0	0	0	0	0	0	0	0	0	0	0	0	0	0	0	0	0	0
	(family level ID only)		0	0	0.04	0	0	0	0	0	0.01	0	0	0	0	0.03	0	0	0	0	0.03	0	0.03	0	0	0	0	0	0	0	0.04	0	0	0	0	0	0	0	0.03	0	0	0	0	0	0	0.04	0	0	0
	(slash calls)		0	0	0.03	0	0	0	0	0	0.02	0	0	0	0	0	0	0	0	0	0.19	0.07	0	0	0	0.1	0	0.12	0	0	0	0.04	0	0	0	0	0	0	0	0	0	0	0	0	0	0	0	0	0
	Streptococcus	(genus level ID only)	0	0.03	0	0.03	0	0	0	0	0	0	0	0	0	0.09	0	0	0.15	0	0.01	0.06	0	0	0	0	0	0	0.04	0	0	0	0	0	0	0	0	0.51	0	0	0	0	0.55	0	0	0	0	0	0
		(slash calls)	6.11	4.86	5.31	4.81	2.54	0.22	1.52	0.18	0.57	0.16	0.19	0.9	1.26	26.88	0.6	3.39	7.56	2.75	1.14	1.2	20.84	0.74	0.21	1.12	0.24	1.06	1.51	1.25	18.65	3.52	1.33	10.59	0.48	0.4	0.1	2.83	3.08	0.51	0.65	11.46	2.39	0.05	0.76	0.7	0.02	0.45	3.08
		anginosus	0	0	0	3.98	0	0	0	0	0	0	0	0	0.02	0	0	0	0	0	0.03	0	0.38	0	0	0	0	0	0	0	0	0	0.13	2.25	17.65	9.2	0	0.03	0	0.28	0.26	0	0	0	0.03	0	0	0	1.04
		australis	0	2.87	0.46	0	1.76	0	0.46	0.32	0	0.08	1.22	2.61	0.02	0.12	0	0.13	1.35	0.22	0	0.53	0	0.05	0.77	0.02	0.33	2.41	0.85	0.49	0	0	0	0	0.12	0.05	3.55	0	0	0.07	0	0.02	0	1.4	0.12	1.21	1.71	0	0
		constellatus	0	0	0	0	0	0	0	0	0	0	0	0	0	0	0.14	0	0	0	0	0	0	0	0	0	0	0	0	0	0	0	0	0	0	0	0	0.09	0	0	0	0	0	0	0	0	0	0	0
		cristatus	0.04	0.25	0.25	1.06	2.31	1.01	0	0	0.18	0.31	0.21	0.03	0	0.72	0.12	0.08	0	0	0	0.02	1.35	0	0	0	1.49	0.17	0.04	0	0	0.06	0.27	0	0.03	1.34	0.86	6.85	0.21	0.66	0.17	0.02	0.07	0.4	0.14	0.45	0	0.05	0
		gallinaceus	0	0	0	0	0	0	0	0	0	0	0	0	0	0	0	0	0	0	0	0	0	0	0	0	0	0	0	0.16	0	0	0	0	0	0	0	0	0	0	0	0	0	0	0	0	0	0	0
		genomosp.	0	0	0	0	0	0	0	0	0	0	0	0	0	0	0	0	0	0	0	0	0.79	0	0	0	0	0	0	0	0	0	0	0	0	0	0	0	0	0	0	0	0	0	0	0	0	0	0
		gordonii	0	0.81	0.03	0.31	0.82	1.5	0	0	0	0.07	0	0.17	1.23	0.42	1.58	0.26	0.12	0	0.52	0.03	0.28	0.06	0	0	0.02	0	1.31	2.63	0.02	0.25	0.05	0.2	0.03	1.86	0	5.26	0.8	0.98	0.03	0.02	0.33	0	0.03	0	0	0	0.81
		infantis	0.26	2.25	2	1.22	7.28	0	1.48	1.33	0.19	1.69	2.25	1.19	0.78	3.41	2.02	1.95	13.12	1.78	12.55	2.46	0.33	4.34	2.74	2.34	1.74	6.85	16.58	32.59	3.67	12.67	1.29	0	0.48	0	0.76	1.27	0.83	0.05	3.33	2.71	0.86	0.44	1.68	2.63	0.31	6.61	0
		intermedius	0	0	0	0	0	0	0	0	0.03	0	0	0	0	0.02	0.12	0	0	0	0.02	0	0.04	0	0	0	0	0	0	0	0.03	0.03	1.47	0	0	0.08	0	0	0	0	0	0	0.05	0	0	0	0	0	0
		lactarius	0	0.13	0.75	0	0.05	0	0.06	0	0.02	0.03	0	0.5	0.02	0.15	0	0	0.04	0	0	0	0	0.55	0.13	0.08	0.02	0	0.05	0.08	0	0	0	0	0	0	0	0.03	1.52	0	2.11	0.2	0.02	0	0.12	1.9	0	0	0
		mitis	0	0.77	0.39	0	2.25	0	0	0.06	0	0.15	0.06	0.07	0.04	0	0.16	0.84	0.02	0.51	0.33	0.25	2.91	0.05	0.13	0.19	0.44	0.47	0.23	0.38	0	0.33	1.1	0.13	0	0	0	0.45	0	0.82	0.12	0.02	0	0.69	0.12	0	0.06	0.28	0
		mutans	0.27	0	0	0	0	3.63	0	0	0	0	0	0	0.08	0.22	0	0.04	0	0	0.01	0	3.14	0	0	0	0	0	0	0	0.06	0	0	0	0	0	0	0.12	0.07	0	0	0	0	0	0	0	0	0	0.06
		oralis	0.85	0.19	0.02	1.1	5.13	0	0.12	0.16	0.2	4.48	4.54	0.29	0.2	3.9	0	1.32	0.26	1.62	1.75	1.14	0	0.44	0.58	0.72	1.61	0.74	1.26	0.63	2.29	0	0.06	0.19	0.06	0.1	0.38	0.03	0.31	2.2	2.56	0	0	0.57	0.2	1.37	0.34	0.05	0.02
		parasanguinis	4.08	3.99	2.06	1.43	1.29	0.9	0.85	3.59	0.75	4.46	0	0.73	0.76	9.48	2.41	10.37	13.08	1.13	5.03	5.14	2.87	2.65	2.08	6.05	2.46	0.15	0.31	0.22	8.92	6.43	1.6	2.04	0.04	0.06	0	1.86	2.92	0	0.47	6.52	4.12	0	5.71	4.92	0.11	5.56	3.27
		peroris	0	0.57	2.37	0.28	1.17	0	0.06	0.05	0.18	1.54	0.03	0.07	0	0.91	3.42	0.27	0.07	0.01	0.04	0.06	0.54	0.45	0.31	0.23	0.37	0	0.87	0	0	0.1	0.09	2.7	0.08	3.23	1.3	0.27	0.8	0	0.06	0.85	8.13	0	0	0.58	0.58	0.14	0.64
		pneumoniae	0	0	0	0.07	0	0	0	0	0	0	0	0	0	0	0	0	0	0	0	0	0	0	0	0	0	0	0	0	0	0	0.04	0	0	0	0	0	0	0	0	0	0	0	0	0	0	0	0
		pseudopneumoniae	0	0	0	0	0	0	0	0	0	0	0	0	0	0	0	0	0	0.02	0	0	0	0	0	0	0	0	0.05	0	0	0	0	0	0	0	0	0	0	0	0	0	0	0	0	0	0	0	0
		rubneri	0	0	0	0	0	0	0	0	0	0	0	0	0	0	0	0	0	0	0	0	0	0	0	0	0	0.03	0	0	0	0	0	0	0	0	0.02	0	0	0	0	0	0	0	0	0	0	0	0
		salivarius	14.06	9.1	17.27	15.5	1.25	2.64	15.14	5.42	14.83	0.41	4.22	5.12	1.47	5.27	4.05	21.31	2.21	11.56	36.81	15.15	6.63	6.58	4.8	21.03	5.09	14.32	18.46	0.12	5.13	14.25	1.11	0.31	0.15	0.84	0	3.86	15.6	3.28	6.12	2.36	7.09	1.99	19.39	10.56	1.98	1.49	0.32
		sanguinis	0.63	0	0.02	0	3.59	0	0.12	0.03	0.33	0.21	0.39	0.09	0.08	0.95	0.84	0.11	0	0	0	0.04	0.05	0.05	0.02	0.17	0	0.02	0.23	0	0.09	0.16	1.44	0.08	0	0.51	0.1	0.05	0.04	0.02	0	0.14	4.34	0	0.02	0	0	0.02	0.02
		sinensis	0	0	0	0	0	0	0	0	0	0	0	0	0	0	0	0	0	0	0	0	0	0	0	0	0	0	0	0	0	0	0	0	0	0	0	0	0	0	0	0	0	0	0	0	0	0	0
		sobrinus	0	0	0	0	0	1.28	0	0	0	0	0	0	0	0	0	0	0	0	0	0	21.27	0	0	0	0	0	0	0	0	0	0	0	0	0	0	0	0	0	0	0	0	0	0	0	0	0	0
		sp.	0	0	0	1.19	0.3	0	0	0	0	0	0.03	0	0	0.4	0	0	0	0	0	0	0	0.01	0.08	0	0.02	0	0	0.02	0	0	0	0	0	0	0	0	0	0	0.11	0	0	0.25	0.03	0	0	0	0
		thermophilus	0	0	0	0	0	0.03	0	0	0	0	0	0	0	0	0	0	0	0	0.03	0	0	0	0	0.01	0	0	0	0	0	0	0	0	0	0	0	0	0	0	0	0	0	0	0	0.08	0	0	0
		tigurinus	0	0.03	0	2.44	0	0.72	0.6	0	0.03	0	0	0	0.29	0.15	1.53	0	0	0	0.1	0	0.98	0.03	0	0	0	0	0	0.1	0	0.04	0.1	0.71	2.92	0	0	0.12	0.05	0.96	1.27	0	0.07	0	0.04	0	0	0.02	0.1
		vestibularis	0	0	0	0	0	0	0	0	0	0	0	0	0	0	0	0	0	0	0	0	0	0	0	0	0	0	0	0	0	0	0	4.51	0	0	0	0	0	0	0	0	0	0	0	0	0	0	0.01
	(family level ID only)		0	0	0	0	0	0	0.16	0	0	0	0	0	0	0	0	0	0	0	0	0	0	0	0	0	0	0	0	0	0	0	0	0	0.02	0	0.29	0	0	0.31	0	0	0	0	0	0	0	0	0
	Parvimonas	micra	0	0.05	0	0	0	0	0.73	0	0.03	0	0	0	0	0	1	0	0	0	0	0	0	0.03	0	0	0	0	0.03	0	0	0	0	0.38	0	0.7	0.06	0.47	0.05	0.04	0	0	0	0.01	0	0	0	0	0.02
	(family level ID only)		0	0	0	0	0	0	0	0	0	0	0	0	0	0	0	0	0	0	0	0	0	0	0	0	0	0	0	0	0	0	0	0	0	0	0	0	0	0	0	0	0	0	0	0	0	0.01	0
	Eubacterium	infirmum	0	0	0	0	0	0	0.1	0	0	0	0	0	0	0	0	0	0	0	0	0	0	0	0	0	0	0	0	0	0	0	0	0	0.1	0	0	0	0	0.53	0	0	0	0	0	0	0	0	0
		sulci	0	0.08	0.08	0.07	0.03	0	0.23	0.09	0.05	0.14	0.09	0.25	0.23	0	0.02	0	0.04	0.17	0.05	0.25	0	0.24	0	0.14	0.13	0.32	0.19	0.09	0	0	0.09	0	0	0	0.02	0	0.04	0.18	0.11	0.05	0.08	0.17	0.07	0.13	0.14	0.54	0
	(family level ID only)		0	0	0.04	0	0	0	0.08	0	0.01	0.01	0	0	0	0	0	0	0	0.1	0	0	0	0	0	0.02	0	0	0	0	0	0	0	0	0.55	0.02	0	0	0	0	0	0	0	0	0.03	0	0	0	0
	Eubacterium	(genus level ID only)	0	0	0	0	0	0	0	0	0	0	0	0	0	0	0.16	0	0	0	0	0	0	0	0	0	0	0	0	0	0	0	0	0	0	1.74	0	0	0	0	0	0	0	0	0	0	0	0	0
		brachy	0	0	0.06	0.05	0	0	0.33	0	0.03	0	0.03	0	0	0.02	0	0	0	0	0	0	0	0.04	0	0	0	0	0	0	0.02	0	0	0.55	0.39	0.12	0	1.11	0.06	0.05	0	0	0	0	0	0.03	0	0	0.01
		saphenum	0	0	0	0	0	0	0	0	0	0	0	0	0	0	0	0	0	0	0	0	0	0	0	0	0	0	0	0	0	0	0	0	0	0	0.04	0	0	0	0	0	0	0	0	0	0	0	0
	Pseudoramibacter	alactolyticus	0	0	0	0	0	0	0	0	0	0	0	0	0	0	0	0	0	0	0	0	0	0	0	0	0	0	0	0	0	0	0	0.14	0	0	0	0	0	0	0	0	0	0	0	0	0	0	0
	(family level ID only)		0.03	0	0.79	0.13	0.06	0	0.42	0	0.66	0	0.03	0.07	0.06	0.87	0.33	0	0	0.31	0	0	0	0.02	0	0.91	0	0.03	0.02	0	0	0	0.03	0.24	0.81	0.51	1.25	0	0.09	0.32	0.11	0.03	0.05	0.06	0.03	0.02	0	0	0
	(slash calls)		0	0	0	0	0	0	0	0	0	0	0	0	0	0	0	0	0	0	0.01	0	0	0	0	0	0	0	0	0	0	0	0	0	0	0	0	0	0.03	0	0	0	0	0	0	0	0	0	0
	Butyrivibrio	sp.	0	0	0	0	0	0	0	0	0	0	0	0	0	0	0	0	0	0	0	0	0	0	0	0	0	0	0	0	0	0	0	0	0.14	0	0	0	0	0	0	0	0	0	0	0	0	0	0
	Catonella	(genus level ID only)	0	0	0	0	0	0	0	0	0	0	0	0	0	0	0	0	0	0	0	0	0	0	0	0	0	0	0	0	0	0	0	0	0	0	0	0	0	0	0	0	0	0	0	0	0	0	0
		morbi	0	0.07	0	0.04	0	0	0.4	0.19	0.01	0.06	0	0.07	0.02	0	0	0	0.06	0.04	0	0.03	0	0.03	0	0.04	0	0.09	0	0.02	0.02	0	0.11	0.08	0.33	0.1	0.09	0	0.03	0.09	0.05	0.05	0.02	0.02	0.04	0.04	0.02	0.1	0
	Johnsonella	ignava	0	0	0	0	0	0	0	0	0	0	0	0	0	0	0	0	0	0	0	0	0	0	0	0	0	0	0	0	0	0	0	0	0.03	0	0	0	0	0	0	0	0	0	0.14	0	0	0	0
	Lachnoanaerobaculum	(genus level ID only)	0	0	0	0	0	0	0	0	0	0	0	0	0	0	0	0	0	0	0	0	0	0	0	0	0	0	0	0	0	0	0	0	0.34	0	0.12	0	0	0	0	0	0	0	0	0	0	0	0
		(slash calls)	0	0	0.02	0	0	0	0	0	0	0	0	0.04	0	0	0	0.01	0	0.05	0	0	0	0	0	0	0	0	0.04	0	0	0	0	0	0	0	0.17	0	0	0	0.07	0	0	0.3	0.02	0	0	0	0
		orale	0.03	0.04	0.27	0.08	0.08	0.32	0.09	0.04	0.07	0.03	0.35	0.04	0.02	0	0.24	0	0.07	0.33	0	0.15	0.05	0.1	0.02	0.46	0.13	0.25	0.24	0	0.1	0	0	0	0.07	0.02	0.14	0	0.16	0.77	0.35	0.05	0.02	0	0.08	0.09	0.03	0	0
		saburreum	0	0.03	0.12	0.24	0.04	0.62	0	0	0	0	0.13	0.02	0.11	0.5	0	0	0.03	0	0	0.05	0	0.02	0	0	0	0.12	0	0	0	0	0	0.07	0	0.67	0	0.11	0	0.02	0.18	0	0.06	0	0	0.05	0.02	0	0
		umeaense	0	0	0	0	0	0	0	0	0	0	0	0	0	0	0	0	0	0	0	0.05	0	0	0	0	0	0	0	0	0	0	0	0	0	0	0.1	0	0	0	0	0	0	0.02	0	0	0	0	0
	Oribacterium	(slash calls)	0	0	0	0	0	0	0	0	0	0	0	0	0	0	0	0	0	0	0	0	0	0	0	0	0	0	0	0	0	0	0	0	0	0	0	0	0	0	0	0	0	0	0.02	0	0	0	0
		asaccharolyticum	0	0	0	0	0	0	0	0	0.01	0	0	0	0	0	0	0	0	0	0	0	0	0	0	0	0	0.02	0	0	0	0	0	0	0	0	0	0	0	0	0	0	0	0	0	0	0	0	0
		sinus	0	0	0	0	0.03	0	0.08	0	0	0	0.06	0	0	0	0	0	0	0	0	0	0	0.06	0	0.02	0	0.02	0.1	0	0	0	0.07	0	0	0	0	0	0.12	0	0.04	0.02	0.02	0	0	0	0	0	0
		sp.	0	0	0	0	0.07	0.06	0.03	0.1	0	0.02	0.06	0.05	0.04	0.09	0.09	0	0	0.02	0	0.05	0.02	0.01	0	0	0	0.07	0	0.07	0.14	0.02	0.02	0.09	0.14	0	0	0	0	0.08	0.15	0.03	0	0	0	0.06	0.07	0	0
	Stomatobaculum	longum	0	0.04	0.02	0	0	0.02	0	0	0.05	0.2	0.16	0.04	0.04	0	0.03	0	0.11	0.12	0	0.02	0	0.12	0	0.18	0.03	0.05	0.14	0	0	0	0	0	0	0.02	0	0	0	0.02	0.4	0	0	0	0	0	0.12	0.01	0
	Peptococcus	(genus level ID only)	0	0	0	0	0	0	0	0	0	0	0	0	0	0	0	0	0	0	0	0	0	0	0	0	0	0	0	0	0	0	0	0	0.04	0	0	0	0	0	0	0	0	0	0	0	0	0	0
		sp.	0	0	0	0	0	0	0	0	0	0	0.05	0.03	0	0	0	0	0	0.07	0	0.02	0	0.02	0	0	0	0.04	0.03	0	0	0	0	0	1.06	0.05	0.04	0	0	0.05	0.05	0	0.02	0.1	0	0	0	0	0
	(slash calls)		0	0	0.69	0	0.23	0	0.23	0.14	0.01	0	0	0.12	0	0	0.2	0	0	0.2	0.02	0.09	0	0.04	0.03	0	0	0	0.14	0	0	0	0	0	0	0	0.84	0	0	0.13	0	0	0	1.09	0	0.04	0	0	0
	Parvimonas	(genus level ID only)	0	0	0	0	0.56	0	0.15	0	0	0	0	0	0	0	0	0	0	0	0	0.19	0	0	0	0	0	0	0	0	0	0	0	0	0	0	0.04	0	0	0	0	0	0	0.55	0	0	0	0	0
		(slash calls)	0	0	0	0	0.03	0	0	0	0	0	0	0	0	0	0	0	0	0	0	0.02	0	0	0	0	0	0	0	0	0	0	0.07	0	0.09	0	0	0	0	0	0	0	0	0	0	0	0	0	0
		sp.	0	0.32	1.1	0.13	0	0	0	0.45	0	0.15	0	0.33	0.17	0	0.03	0	0.02	0.28	0.08	0	0	0.41	0.06	0.01	0.35	0.03	0.43	0.16	0	0.02	0	0	0	0	1.82	0	0	1.03	0.09	0	0	0	0	0	0	0.23	0
	(family level ID only)		0	0	0	0	0	0	0.02	0	0	0	0.1	0	0	0	0	0	0	0	0	0.05	0	0.02	0	0	0	0.09	0	0	0	0	0	0	0.31	0	0	0	0	0	0	0	0	0	0	0	0	0	0
	Eubacterium	yurii	0	0	0.06	0	0	0	0.3	0	0	0.03	0.1	0	0	0	0.22	0	0	0	0	0	0	0.01	0	0	0	0.07	0	0	0	0	0.07	0.05	0.19	0.02	0.12	0	0.04	0.02	0	0	0	0.01	0.02	0	0	0	0
	Filifactor	alocis	0	0	0	0	0	0	0.18	0	0	0	0	0	0	0	0	0	0	0	0	0	0	0	0	0	0	0	0	0	0	0	0	0.09	0.94	0	0.26	0	0	0	0	0	0	0.67	0	0	0	0	0
	Peptoclostridium	yurii	0	0	0	0	0	0	0	0	0	0	0	0	0	0	0	0	0	0	0	0	0	0	0	0	0	0.03	0	0	0	0	0	0	0	0	0	0	0	0	0	0	0	0	0	0	0	0	0
	Peptostreptococcus	stomatis	0	0.16	0.76	0.03	0.19	0	0.51	0.41	0	0.2	0.87	1.21	0.24	0	0.13	0	0.07	1.47	0.2	0.81	0	0.41	0.03	0.22	0.59	1.46	0.46	0.18	0	0.04	0.04	0.16	1	0	0.44	0.03	0	1.5	0.2	0.42	0.07	3.44	0.16	0.57	0.39	3.36	0
	(family level ID only)		0	0	0.18	0.17	0	0	0.65	0	0.46	0	0	0.03	0.11	0.02	0.07	0	0.05	0.13	0	0.02	0	0.15	0	0.55	0	0	0.09	0	0	0.02	0	0	1.22	0	0.02	0.09	0.09	0.06	0.06	0.02	0	0	0.05	0.07	0	0.01	0
	(family level ID only)		0	0	0	0	0	0	0	0	0	0	0	0	0	0	0	0	0	0	0	0	0	0	0	0	0	0	0	0	0.02	0	0	0	0.03	0	0	0	0	0	0	0	0	0	0.02	0	0	0	0
	Mitsuokella	(genus level ID only)	0	0	0	0	0	0	0	0	0.01	0	0	0	0	0	0	0	0	0	0	0	0	0	0	0	0	0	0	0	0	0	0	0	0	0	0	0	0.04	0	0	0	0	0	0	0	0	0	0
	Selenomonas	(genus level ID only)	0	0	0	0	0	0	0	0	0	0	0	0	0	0	0.14	0	0	0	0	0	0	0	0	0	0	0	0	0	0	0	0	0	0	0	0	0	0	0	0	0	0	0	0	0	0	0	0
		noxia	0	0	0	0	0	0.03	0	0	0	0	0	0	0.57	0	0.06	0	0	0	0	0	0	0	0	0	0	0	0	0	0	0	0	0	0	0.11	0	0	0.03	0	0	0	0	0	0	0	0	0	0
	Veillonella	dispar	0.07	0	0	0	0.04	0.05	0	0	0.09	0	0	0	0	0	0	0	0	0	0	0	0	0	0	0.05	0	0	0	0	0	0	0	0	0	0	0	0	0	0	0	0	0	0	0	0	0	0	0.07
		parvula	0	0	0	0	0	0	0	0	0	0	0	0	0	0	0	0	0	0	0	0	0	0	0	0	0	0	0	0	0	0	0	0	0	0	0	0	0	0	0	0	0	0	0	0	0	0.02	0
	(family level ID only)		0	0	0	0	0	0	0	0	0	0	0	0	0	0	0	0	0	0	0	0	0	0	0	0	0	0	0	0	0	0	0	0	0.04	0	0	0	0	0	0	0	0	0	0	0	0	0	0
	Bulleidia	extructa	0	0	0	0	0	0	0	0	0	0	0	0	0	0	0	0	0	0	0	0	0	0	0	0	0	0	0	0	0	0	0	0	0	0	0	0	0	0.02	0	0	0	0	0	0	0	0	0
	Eggerthia	catenaformis	0	0	0	0	0	0	0	0	0	0	0	0	0	0	0	0	0	0	0	0	0	0	0	0	0	0	0	0	0	0	0	0	0	0	0.31	0	0	0	0	0	0	0	0	0	0	0	0
	Solobacterium	moorei	0.05	0.52	0.98	0.53	0.23	0	0.4	0.06	0.56	0.67	0.06	0.75	0.6	0.05	0.19	0.04	0.08	1.27	0.66	0.27	0	0.71	0.05	0.56	0.79	0.21	0.36	0.05	0.02	0.06	0.46	0.36	0.85	0.75	0.04	0	0.39	0.72	0.47	1.15	0.12	0.61	0.26	0.34	0.52	0.56	0.07
	(family level ID only)		0	0	0	0	0	0	0	0	0.01	0	0	0	0	0	0	0	0	0	0	0	0	0	0	0	0	0	0	0	0	0	0	0	0	0	0	0	0	0	0	0	0	0	0	0	0	0	0
	(slash calls)		0	0	0	0	0	0.03	0.03	0	0	0	0	0	0	0	0	0	0	0	0	0	0	0	0	0	0	0	0	0	0	0	0	0	0	0.03	0	0	0	0	0	0	0	0	0	0	0	0	0
	Anaeroglobus	geminatus	0	0	0	0	0	0	0	0	0	0	0	0	0	0	0	0	0	0	0	0	0	0	0	0	0	0	0	0	0	0	0	0.78	0.16	0.03	0	0	0	0.28	0	0	0	0	0	0	0	0	0
	Centipeda	(genus level ID only)	0	0	0	0.03	0	0.04	0.43	0	0.35	0	0	0	0.12	0.05	0	0	0	0	0	0	0	0	0	0.03	0	0.02	0	0.02	0	0	0	0	0.03	0.01	0	0	0	0.02	0	0	0.02	0	0.02	0.05	0	0.45	0
		periodontii	0	0	0	0.05	0	0	0.14	0	0.07	0	0	0	0.15	0	0.17	0	0	0.02	0	0	0	0	0	0.01	0	0	0	0	0.04	0	0	0	0.04	0.1	0	0	0	0.05	0	0	0.02	0	0	0	0	0.06	0
	Dialister	invisus	0	0	0	0.2	0	0.1	0.04	0	0	0	0	0.05	0.07	0	0.04	0	0	0	0	0	0.04	0	0	0	0	0	0	0	0	0	0.14	0.55	0.47	0.01	0.17	0	0.05	0.31	0.06	0	0	0	0.05	0	0	0	0.03
		pneumosintes	0	0	0	0	0	0	0	0	0	0	0	0	0	0	0	0	0	0	0	0	0	0	0	0	0	0	0	0	0	0	0	0.06	0.83	0	0	0	0	0	0	0	0	0	0	0	0	0	0
	Megasphaera	genomosp.	0.1	0.06	0	0.13	0	0.02	0.06	0	0.36	0.07	0	0.16	0.42	0	0.09	0.02	0.02	0.16	0.08	0.03	0.07	0.23	0	0.39	0.05	0	0.02	0.02	0.25	0	0.15	0.07	0	0	0	0	0.09	0.02	0.45	0.05	0.06	0	0.02	0	0	0.43	0.15
		micronuciformis	0.04	0.06	0	0.1	0	0.04	0	0	0.37	0.05	0	0.29	0.74	0	0	0.07	0	0.11	0.2	0	0.04	0.08	0	0.26	0	0.02	0.06	0.02	0.34	0	0.08	0.13	0	0	0	0	0.05	0.06	0.27	0.08	0.15	0	0	0.07	0	0.34	0.13
	Schwartzia	(genus level ID only)	0	0	0	0	0	0	0	0	0	0	0	0	0	0	0	0	0	0	0	0	0	0	0	0	0	0	0	0	0	0	0	0	0	0	0	0	0	0.03	0	0	0	0	0	0	0	0	0
		sp.	0	0	0	0	0	0	0.02	0	0	0	0	0	0	0	0	0	0	0	0	0	0	0	0	0	0	0	0	0	0	0	0	0.08	0.16	0	0	0	0	0.12	0	0	0	0	0	0	0	0	0
	Selenomonas	(genus level ID only)	0	0	0	0	0	0	0.08	0	0	0	0	0	0	0	0	0	0	0	0	0	0	0	0	0	0	0	0	0	0	0	0	0	0	0	0	0	0	0	0	0	0	0	0	0	0	0	0
		(slash calls)	0	0	0	0.08	0	0.02	0.11	0	0	0	0	0	0	0.02	0.03	0	0	0	0	0	0	0	0	0	0	0	0	0	0	0	0	0	0	0.03	0	0	0	0	0	0	0.05	0	0	0	0	0	0
		artemidis	0	0	0	0.15	0	0.19	0.19	0	0.01	0	0	0	0.72	0.16	0.76	0	0	0	0	0	0.02	0	0	0	0	0	0	0	0	0.02	0.05	0.49	0	0.54	0	0	0	0.21	0	0	0.02	0	0.02	0	0	0	0
		genomosp.	0	0	0	0.6	0	0.41	0.1	0	0	0	0	0	0	0	4.56	0	0	0	0	0	0.08	0	0	0	0	0	0	0	0	0	0.02	0.03	0.28	0.09	0.09	0	0	0.9	0.02	0	0	0	0.02	0	0	0	0.01
		infelix	0	0	0	0.14	0	1.38	0.3	0	0.13	0	0	0	0.11	0.12	0.2	0	0	0	0	0	0.14	0	0	0.03	0	0	0	0	0	0	0.07	0	0.46	0.61	0	0	0.03	1.12	0.06	0	0.06	0	0.13	0.05	0	0.13	0
		noxia	0	0	0	0.37	0.04	1.43	1.47	0	0	0.02	0	0	3.17	0.15	0.14	0	0	0	0	0	0.08	0	0	0	0	0	0	0	0	0.01	0.25	0.15	0	2.08	0	0.11	0.03	2.8	0.44	0.06	0.06	0	0.04	0.06	0	0	0
		sp.	0	0	0	0	0	0	0	0	0	0	0	0	0	0	0	0	0	0	0	0	0	0	0	0	0	0	0	0	0	0	0	0	0.12	0.02	0	0	0	0	0	0	0.03	0	0.04	0	0	0	0
		sputigena	0	0	0	0.46	0	1.21	0.34	0	0.02	0	0	0	0.33	0	0.46	0	0	0	0	0	0.19	0	0	0	0	0	0	0	0	0.03	0.11	0.09	1.27	0.46	0	0	0	0.16	0	0	0.02	0	0.02	0	0	0	0
	Veillonella	(slash calls)	1.45	2.86	0.23	0.42	0.15	0	0.38	0.76	0.33	0.37	2.53	2.15	1.12	0.45	1.32	3.18	1.29	1.02	1.16	0.86	0.05	2.14	0.19	1.49	1.04	0.84	1.44	1.44	1.69	2.56	0.99	0.69	0.03	0.01	0.31	0.55	0.32	0.47	1.57	3.35	0.58	0.07	0.13	1.47	0.21	0.48	0.37
		alcalescens	0.05	0.63	0.07	1.07	0.44	3.36	1.42	0.03	0.3	0.12	0.02	0.05	3.93	1.36	3.21	0.18	0	0	0.26	0.04	5.55	0.17	0	0.05	0.12	0.02	0	0.33	0.44	0.54	5.4	8.4	0.11	2.09	0	2.13	0.11	8.82	0.51	0.14	0.49	0.02	0.05	0.03	0	0.2	2.88
		parvula	4.19	6.41	5.09	3.16	1.39	2.72	1.97	4.06	4.46	3.13	4.78	2.58	3.25	8.37	1.13	9.83	3.36	8.59	5.47	5.1	5.38	7.64	2.11	10.25	3.22	6.44	4.61	4.55	15.32	3.34	3.2	9.01	0.34	1.37	3.5	1.98	3.39	1.72	7.29	7.14	2.73	3.92	3.98	4.09	1.71	14.31	6.87
		sp.	0.18	0	0	0	0.02	0	0.04	0	0.04	0	0	0	0	0.11	0	0	0	0	0	0.01	0	0.04	0	0	0	0	0.05	0	0.2	0	0.04	0	0	0	0	0	0	0	0.03	0.02	0	0	0	0	0	0.04	0
		tobetsuensis	0	0	0	0.1	0	0	0.25	0.2	0	0	0.14	0.2	0	0	0	0	0	0	0	0	0	0.18	0	0	0	0.27	0.13	0	0	0	0	0.04	0	0	0.2	0	0	0.17	0.16	0	0	0.11	0	0	0.33	0.02	0.38
Fusobacteria	Fusobacterium	(genus level ID only)	0	0	0	0	0	0	0	0	0	0	0	0	0	0	0	0	0	0	0	0	0	0	0	0	0	0	0	0	0	0	0	0	0	0	0	0	0	0	0	0	0	0	0	0	0	0	0
		(slash calls)	0.18	0.03	0.02	0.87	0	0.16	3.25	0	0.1	0	0.03	0	0.07	0	0.64	0	0	0	0.09	0	0.26	0	0	0	0	0	0	0	0.02	0.03	1.42	2.12	2.23	1.33	0.06	0.04	0.21	0.25	0	0.02	0.04	0	1.16	0	0	0	0.03
		canifelinum	0	0	0	0	0	0	0.11	0	0	0	0	0	0	0	0	0	0	0	0	0	0	0	0	0	0	0	0	0	0	0	0	0	0	0	0	0	0	0	0	0	0	0	0	0	0	0	0
		naviforme	0	0	0	0	0	0	0	0	0	0	0	0	0	0	0	0	0	0	0	0	0	0	0	0	0	0	0	0	0	0	0	0	0	0	0.02	0	0	0	0	0	0	0	0	0	0	0	0
		nucleatum	0.1	1.91	1.82	1.35	0.45	0.28	1.57	1.67	0.05	0.68	5.85	2.2	1.05	0.67	1.68	0.1	1.5	3.67	0.21	1.14	0.16	3.93	1.45	0.23	2.16	3.73	3.44	3.58	0.48	1.12	2.13	1.02	1.99	2.89	6.74	1.35	0.11	2.76	1.42	0.99	0.92	5.15	0.63	0.93	1.44	2.64	0
		periodonticum	0	0	0	0.03	0	0	0	0	0	0	0	0	0	0	0	0	0	0	0	0	0	0	0	0	0	0	0	0	0	0	0	0	0	0	0.02	0	0	0	0	0	0	0	0	0	0	0	0
		sp.	0	0	0	0	0	0	0	0	0	0	0	0	0	0	0.1	0	0	0	0	0	0	0	0	0	0	0	0	0	0	0	0	0	0	0	0	0	0	0	0	0	0	0	0	0	0	0	0
	(family level ID only)		0	0.13	0.67	0.09	0.02	0	1.07	0.24	0.21	0.04	1.37	0.47	0.37	0.41	0.83	0.02	0.15	0.74	0	0.13	0	0.95	0.05	0.52	0.04	0.14	0.39	0.43	0	0.05	0.52	0.16	0.39	0.57	1.64	0.59	0.08	0.72	1.55	0.2	1.51	0.73	0.34	0.37	1.2	0.04	0
	Leptotrichia	(genus level ID only)	0	0	0	0	0	0	0	0	0	0	0	0	0	0	0	0	0	0	0	0	0	0	0	0	0	0	0	0	0	0	0	0	0.08	0.03	0.02	0	0	0	0	0	0	0	0	0	0	0	0
		(slash calls)	0	0	0	0	0	0	0	0	0	0	0	0	0.11	0	0.68	0	0	0	0	0	0	0	0	0	0	0	0	0	0	0	0	0	0.06	0	0	0	0	0	0	0	0	0	0	0	0	0	0
		buccalis	0	0	0.15	0.08	0	0	0.67	0	0.02	0	0	0	0	0	0.76	0	0	0	0	0	0	0	0	0	0	0	0	0	0	0	0.06	0	0	0	0.02	0	0	0.63	0.14	0.05	0.47	0	0.13	0	0	0	0
		genomosp.	0	0	0	0	0	0	0	0	0	0	0	0	0	0	0	0	0	0	0	0	0	0	0	0	0	0	0	0	0	0	0	0	0	0.01	0	0	0	0	0	0	0	0	0	0	0	0	0
		goodfellowii	0	0	0	0	0	0	0	0	0.01	0	0	0	0	0	0	0	0	0	0	0	0	0	0	0	0	0	0	0	0	0	0	0	0	0	0	0	0	0	0	0	0	0	0	0	0	0	0
		hofstadii	0	0	0	0.04	0	0	0.22	0	0.11	0	0.03	0.03	0	0.23	0.34	0	0	0	0	0	0.07	0	0	0	0	0	0	0	0	0.02	0.09	0	1.18	4.36	0	1.38	0.12	0.25	0.02	0.04	0.34	0	0.21	0.01	0	0	0
		hongkongensis	0	0.03	0	0	0.03	1	0	0	0	0	0.02	0	0.1	0.28	0.37	0.03	0	0	0.01	0	0.71	0	0.03	0	0	0	0	0.84	0.04	0.23	1.13	0	0	0.09	0	1.94	0.03	0	0	0.16	0.26	0	0.05	0.03	0	0	0
		shahii	0	0	0	0	0	1.72	0	0	0.01	0	0	0	0	0	0.53	0	0	0	0	0	0.1	0	0	0	0	0	0	0	0	0	0	0	0.04	0	0	0	0.04	0	0	0	0	0	0.02	0	0	0	0
		sp.	0	0	0	0.36	0	1.89	1.21	0	0	0	0	0	0.11	0.05	0.03	0	0	0	0	0	0.64	0.01	0	0	0	0	0	0.04	0	0	0.25	0	1.46	0.09	0	0.11	0.09	0	0.03	0.06	0.02	0	0.26	0	0	0	0
		trevisanii	0	0	0	0	0	0	0	0	0	0	0	0	0	0	0.13	0	0	0	0	0	0	0	0	0	0	0	0	0	0	0	0	0	0.08	0	0	0	0	0	0	0	0	0	0.08	0	0	0	0
		wadei	0	0	0.18	1.5	0	4.26	0.1	0.12	0.25	0.06	0	0.1	1.33	0.42	0.48	0	0	0.77	0	0	1.45	0.05	0.23	0.41	0.05	0	0.4	0.05	0	0.09	0.57	2.3	0.83	12.48	0	0.48	1.11	0.78	0.11	0.11	0.38	0	0.43	0.05	0	0.06	0.01
Nitrospirae	(family level ID only)		0	0	0	0	0	0	0	0	0	0	0	0	0	0	0	0	0	0	0	0	0	0	0	0	0	0	0	0	0	0	0	0	0	0	0	0	0	0	0	0	0	0	0	0	0	0	0
Proteobacteria	(family level ID only)		0	0	0	0	0	0	0	0	0	0	0	0	0	0	0	0	0	0	0	0	0	0	0	0	0	0	0	0	0	0	0	0	0	0	0	0	0	0	0	0	0	0	0	0	0	0	0
	(family level ID only)		0	0	0	0	0	0	0	0	0	0	0	0	0	0	0	0	0	0	0	0	0	0	0	0	0	0	0	0	0	0	0	0	0	0	0.03	0	0	0	0	0	0	0	0	0	0	0	0
	Methylobacterium	zatmanii	0	0	0	0	0	0	0	0	0	0	0	0	0	0	0.03	0	0	0	0	0	0	0	0	0	0	0	0	0	0	0	0	0	0	0	0	0	0	0	0	0	0	0	0	0	0	0	0
	(family level ID only)		0.03	0	0	0	0	0	0	0	0	0	0	0	0	0	0	0	0	0	0	0	0	0	0	0	0	0	0	0	0	0	0	0	1.54	0	0	0	0	0	0	0	0	0	0	0	0	0	0
	(family level ID only)		0.1	0	0.02	1.22	0	0.42	0.56	0	0	0	0	0	0	0	0.06	0	0	0	0	0	0.48	0	0	0	0	0	0	0	0	0	0.17	0.48	0.06	0	0.12	0.05	0	0.06	0	0	0.19	0	0.07	0	0	0	0.95
	(family level ID only)		0	0	0	0.09	0	0	0	0	0.03	0	0.04	0.05	0	0	0	0	0	0	0	0	0	0	0	0	0.03	0	0	0	0	0	0	0.53	1.48	0.04	0.44	0	0.09	0.09	0	0	0	0	0.09	0.07	0	0	0
	(family level ID only)		0.09	0	0	3.23	0	0.04	0.4	0	0.02	0	0	0	0.02	0	0	0	0	0	0	0	0	0.01	0	0	0	0	0	0.02	0	0	0.09	0.52	0.31	2.11	0.09	0	0.07	0.05	0.25	0.05	0.13	0	0.19	0	0	0	0
	(family level ID only)		0	0	0	0	0	0	0	0	0	0	0	0	0	0	0	0	0	0	0	0	0	0	0	0	0	0	0	0	0	0	0	0	0	0.02	0.05	0	0	0	0	0	0	0	0.05	0	0	0	0
	Lautropia	mirabilis	0.24	0	0	0	0	0	0	0	0.01	0	0	0	0.04	0	0	0	0	0	0	0	0	0	0	0	0	0	0	0	0	0	1.49	0	0	0	0.02	0	0.29	0.08	0	0	0.23	0.02	1.1	0	0	0	0
	Acidovorax	(slash calls)	0	0	0	0	0	0	0	0	0	0	0	0	0	0	0.05	0	0	0	0	0	0	0	0	0	0	0	0	0	0	0	0	0	0	0	0	0	0	0	0	0	0	0	0	0	0	0	0
	Ottowia	(slash calls)	0	0.14	0.08	0	0	0	0.66	0	0	0.09	0.43	0	0	0.09	0.71	0.02	0	0	0	0	0	0.02	0	0	0	0	0	0	0	0	0.12	0	0.03	0	0.19	0	0.44	0	0.1	0	2.44	0.06	0.38	0	0	0	0
		sp.	0	0	0.91	0	0	0	0.21	0	0	0	0	0	0	0	0.03	0	0	0	0	0	0	0	0	0	0	0	0	0	0	0	0	0	0	0	0.82	0	0	0	0	0	0.1	0	0	0	0	0	0
	Pelomonas	aquatica	0	0	0	0	0	0	0	0	0	0	0	0	0	0	0.02	0	0	0	0	0	0	0	0	0	0	0	0	0	0	0	0	0	0	0	0	0	0	0	0	0	0	0	0	0	0	0	0
	Schlegelella	thermodepolymerans	1.03	0.08	0.69	0	0.57	0	0.07	0	0.14	1.23	0.52	0.3	1.02	0.04	1.04	0.06	0	0	0.01	0	0.12	0.44	0	0.11	0.02	0.1	0.23	0.02	0	0.16	9.27	0	0	0	0.03	0.22	1.02	0.07	0.04	0.15	0.59	0.02	0.21	0.14	0.02	0.02	0
	(family level ID only)		0	0	0	0	0	0	0	0	0	0	0	0	0	0	0	0	0	0	0	0	0	0	0	0	0	0	0	0	0	0	0	0	0	0	0	0	0	0	0	0	0	0	0.39	0	0	0	0
	Aquabacterium	(genus level ID only)	0	0	0	0	0.02	0	0	0	0	0	0	0	0	0	0	0	0	0	0	0	0	0	0	0	0	0	0	0	0	0	0	0	0	0	0	0	0	0	0	0	0	0	0	0	0	0	0
		parvum	0	0	0	0	0	0	0	0	0	0	0	0	0	0	0.46	0	0	0	0	0	0	0	0	0	0	0	0	0	0	0	0	0	0	0	0	0	0	0	0	0	0	0	0.06	0	0	0	0
	(family level ID only)		0	0	0	0	0	0	0	0	0.01	0	0	0	0	0	0	0	0	0	0	0	0	0	0	0	0	0	0	0	0	0	0	0	0	0	0	0	0	0	0	0	0	0	0	0	0	0	0
	(slash calls)		0	0	0	0	0	0.08	0	0	0	0	0	0	0	0.46	0	0	0	0	0	0	0.25	0	0	0.11	0.53	0	0	0.53	0.04	0	0	0	0	0	0.13	0	0	0.12	0.05	0.77	0	0	0.04	0	0.12	0	0
	Bergeriella	(genus level ID only)	0	0	0	0	0	0	0	0	0	0	0	0	0	0	0	0	0	0	0	0	0	0	0	0	0	0	0	0	0	0	0	0	0	0	0	0	0	0	0	0.06	0	0	0	0	0	0	0
	Eikenella	corrodens	0	0	0.19	0.09	0.05	0.02	0.14	0.06	0.01	0.02	0.23	0	0.34	0.06	0.68	0	0.02	0	0	0	0	0	0.06	0	0	0	0	0.04	0	0	0.25	0.23	0.04	0.16	0.08	0.2	0.13	0.06	0.02	0.01	0.55	0.02	0.06	0.02	0.08	0	0.04
	Kingella	(genus level ID only)	0	0	0	0	0	0	0	0	0	0	0	0	0	0	0	0	0	0	0	0	0	0	0	0	0	0	0	0	0	0	0	0	0	0	0	0	0	0	0	0	0	0	0	0	0	0	0
		denitrificans	0	0	0	0	0	0	0	0	0	0	0	0	0	0	0.25	0	0	0	0	0	0	0	0	0	0	0	0	0	0	0.03	0.08	0	0	0	0.03	0	0	0	0	0.15	0	0	0.02	0	0	0	0
		oralis	0	0	0	0.1	0.21	0.16	0.03	0	0.07	0	0.02	0	0.26	0.17	0.08	0	0	0	0	0	0.02	0.02	0	0	0	0	0	0.05	0.04	0.16	0.05	0.6	0	0.08	0	1.03	0.03	0	0	0.11	0.18	0	0	0.03	0	0	0.06
	Morococcus	cerebrosus	0	0.06	0	0	0.03	0	0	0	0	0	0	0	0	0	0	0	0	0	0	0	0	0	0	0	0	0	0	0	0	0	0	0	0	0	0	0.02	0	0	0	0	0	0	0	0	0	0	0
	Neisseria	bacilliformis	0	0	0	0	1.38	0	0	0	0	0	0.17	0	0	0.82	0.07	0	0	0	0	0	0	0	0	0	0	0	0	0	0.08	0	0	0.42	0	0.16	0	0	0	0	0	0	0	0.02	0	0	0	0	0.01
		cinerea	0	0	0	0	0	0	0	0	0	0	0	0	0	0	0	0	0	0	0	0	0	0	0	0	0	0	0	0	0	0	0	0	0	0	0	0	0	0	0	0	0	0	0	0	0	0	0
		elongata	0	0.06	0.14	0.04	0.44	0	0	0	0	0	0.48	0.1	0	0.15	0.37	0.01	0	0	0	0	0	0	0.23	0	0.02	0.05	0	0	0	0.17	0	0	0.02	0.17	0.17	0.12	0.05	0.22	0	0.13	0.06	0.02	0.04	0.05	0	0	0
		flavescens	0	0	0	0.38	5.66	0	2.07	8.28	0.01	0.26	2	2.4	0.06	0	0.06	2.09	0	0	0	2.91	0	16.44	0	1.3	26.38	3.16	0	3.77	0	12.95	0.77	0	0	0	0	0	0	0	0	0	0	0	1.04	0	0.3	1.09	0
		oralis	0	0.51	0	0	0.33	0	0	0	0.01	0	0	0.04	0.2	0	0.37	0	0.06	0	0.01	0	0	0.24	0	0.01	0.05	0	2.06	0.02	0	1.47	3.68	0.04	0	0	0.17	0.16	0.09	0	0.1	0.69	0	0.02	0.02	0	0	0.08	0
		perflava	0.06	7.63	5.12	1.32	1.1	0.02	0.02	3.45	0.12	0.25	14.44	1.4	0.63	0.77	0	0.48	3.66	4.91	0.58	3.06	0.02	0.09	32.88	0.04	0.53	6.48	7.23	12.97	0.89	0.14	0	0	0.14	1.18	10.71	2.72	0.1	8.66	0.16	6.31	0.6	7.13	0.13	8.76	4.39	0	0
		sicca	0	0.03	0	0	0	0	0	0	0	0	0	0.61	0	0	0	0	0.03	0	0	0	0	0	0	0	0.1	0	0	0	0	0	0	0	0	0	0	0	0	0	0	0	0	0	0	0	0	0	0
		sp.	0	0	0	0	0	0	0	0	0	0.02	0	0	0	0	0	0	0	0	0	0	0	0	0	0	0	0	0	0	0	0	0	0	0	0	0	0	0	0	0	0	0	0	0	0	0	0	0
		subflava	0	0	0	0	0	0	0	0.03	0	0	0	0	0	0	0	0	0	0	0	0	0	0	0	0	0	0	0	0	0	0	0	0	0	0	0	0	0	0	0	0	0	0	0	0	0	0	0
	Simonsiella	muelleri	0	0	0	0	0	0	0	0	0	0	0	0	0	0	0	0	0	0	0	0	0	0	0	0	0	0	0	0	0	0	0	0	0	0	0.03	0	0	0	0	0	0	0	0	0	0	0	0
	Propionivibrio	pelophilus	0	0	0	0	0	0	0	0	0	0	0	0	0	0	0.14	0	0	0	0	0	0	0	0	0	0	0	0	0	0	0	0	0	0	0	0.05	0	0	0.03	0	0	0	0	0	0	0	0	0
	Desulfovibrio	sp.	0	0	0	0	0	0	0	0	0	0	0	0	0	0	0	0	0	0	0	0	0	0	0	0	0	0	0	0	0	0	0	0	0.11	0	0	0	0	0	0	0	0	0	0	0	0	0	0
	Campylobacter	(genus level ID only)	0	0	0	0	0	0	0.02	0.12	0	0.02	0	0.04	0.1	0	0	0	0	0	0	0	0	0.01	0.02	0	0	0	0	0.02	0	0	0	0	0	0	0	0	0	0	0	0	0	0	0	0	0	0.04	0
		(slash calls)	0	0	0	0	0	0	0	0	0	0	0	0	0	0	0	0	0	0	0	0	0	0	0	0	0	0	0	0	0	0	0	0	0	0	0	0	0	0.03	0	0.1	0	0	0	0	0	0	0
		concisus	0.5	0.07	0.03	0.21	0	0.03	0.2	0.64	0.05	0.03	0.22	0.4	0.39	0.15	0.51	0.12	0.07	0.34	0.16	0.18	0.03	0.63	0.19	0.37	0.1	0.57	0.22	0.1	0.42	0.3	0.38	0.12	0.17	0.02	0	0.08	0.03	0.13	0.31	0.21	0.19	0.03	0.15	0.23	0.07	0.53	0.09
		gracilis	0	0	0	0.03	0	0.43	0.4	0	0	0	0.04	0	0.32	0.12	0.53	0	0	0	0	0	0.08	0	0	0	0	0	0	0	0	0.02	0.14	0.06	0.08	0.11	0	0	0	0.49	0.06	0.04	0.26	0	0.23	0	0	0	0.1
		rectus	0	0	0	0	0	0	0	0	0	0	0.05	0	0	0	0	0	0	0	0	0	0	0	0	0	0	0	0	0	0	0	0	0	0	0	0.02	0	0	0	0	0	0	0	0	0	0	0	0
		showae	0.03	0	0.15	0	0	0.04	0.86	0.03	0	0.02	0.02	0.1	0	0.12	0.06	0.02	0	0.14	0	0	0	0.01	0.02	0	0	0	0	0	0	0	0.08	0.16	0	0.31	0.31	0.14	0	0.69	0	0.07	0.46	0.09	0.19	0.02	0	0	0
		sp.	0	0	0	0	0	0	0	0	0	0	0	0	0	0	0	0	0	0	0	0	0	0	0	0	0	0	0	0	0	0	0	0	0	0	0	0	0	0	0.02	0	0	0	0	0	0	0	0
	(family level ID only)		0	0	0	0	0	0	0	0	0	0	0	0	0	0	0	0	0	0	0	0	0	0	0	0	0	0	0	0	0	0	0	0	0	0	0	0	0.03	0	0	0	0	0	0	0	0	0	0
	(family level ID only)		0	0	0	0.16	0	0	0.05	0	0	0	0	0	0	0.17	0.06	0	0	0	0	0	0	0	0	0	0	0	0	0	0	0	0	0	0	0	0	0.02	0.1	0.11	0	0	0.26	0	0	0	0	0	0
	(family level ID only)		0	0	0	0.08	0	0	0	0	0	0	0	0	0	0	0	0	0	0	0	0	0	0	0	0	0	0	0	0	0	0	0	0	0	0.05	0	0	0	0	0	0	0.39	0	0	0	0	0	0
	(family level ID only)		0	0	0	0	0	0	0	0	0	0	0	0	0	0	0	0	0	0	0	0	0	0	0	0	0	0	0	0	0	0	0.03	0	0	0	0	0	0	0	0	0	0	0	0	0	0	0	0
	Cardiobacterium	hominis	0	0	0.18	0	0.13	0	0	0	0	0.02	0.27	0.02	0.14	0.14	0.52	0.01	0	0	0	0	0	0	0	0	0	0	0.02	0.02	0	0.03	0.13	0.19	0	0.37	0.03	0.13	0	0	0	0.1	0.15	0	0.5	0.1	0	0	0
		valvarum	0	0	0	0	0	0	0	0	0	0	0.13	0	0.25	0.1	0.39	0	0	0	0	0	0	0	0	0	0	0	0	0	0	0	0.07	0	0	0.05	0.1	0	0	0.03	0	0	0.34	0	0.1	0.02	0	0	0
	(family level ID only)		0	0	0	0	0	0	0	0	0	0	0	0	0	0	0.12	0	0	0	0	0	0	0	0	0	0	0	0	0	0	0	0	0	0	0	0	0	0	0	0	0	0	0	0	0	0	0	0
	(family level ID only)		0	0	0	0	0	0	0	0	0	0.02	0	0	0	0.06	0.24	0	0	0	0	0	0	0	0	0	0	0	0	0	0	0.01	0	0.06	2.28	0.83	0	0	0	0.07	0.02	0	0	0	0.05	0	0	0	0
	(family level ID only)		0	0	0	0	0	0	0	0	0	0	0	0	0	0	0	0	0	0	0	0	0	0	0	0	0	0	0	0	0	0	0	0	0.03	0	0	0	0	0	0	0	0	0	0	0	0	0	0
	(family level ID only)		0	0	0	0.04	0	0	0.14	0	0.01	0	0	0	0	0	0.29	0	0	0	0	0	0	0	0	0	0	0	0	0	0	0	0	0.03	0.1	0	0	0	0	0	0	0.2	0.22	0	0.02	0	0	0	0
	(family level ID only)		0	0	0	0	0	0	0	0	0	0	0	0	0	0	0	0	0	0	0	0	0	0	0	0	0	0	0	0	0	0	0	0	0	0	0	0	0	0	0	0	0	0	0	0	0	0	0
	Actinobacillus	(slash calls)	0	0	0	0	0	0	0	0	0	0	0	0	0	0.03	0	0	0	0	0	0	0	0	0	0	0	0	0	0	0	0	0	0	0	0	0	0	0	0	0	0	0	0	0	0	0	0	0
		lignieresii	0	0	0	0	0	0	0	0	0	0	0	0	0	0	0	0	0	0	0	0	0.06	0	0	0	0	0	0	0	0	0	0	0	0	0	0	0	0	0	0	0	0	0	0	0	0	0	0
		minor	0	0	0	0	0	0	0	0	0	0	0	0	0	0	0	0	0	0	0	0	0	0	0	0	0	0	0	0	0	0	0	0	0.07	0	0	0	0	0	0	0	0	0	0	0	0	0	0
	Aggregatibacter	aphrophilus	0	0	0	0	0	0	0	0	0	0	0.02	0	0	0	0.04	0	0	0	0	0	0	0	0.03	0	0	0	0	0	0	0	0.11	0	0	0	0	0	0	0	0	0	0	0	0	0	0	0	0
		segnis	0	0.06	0.03	0	0	0	0	0	0.01	0	0	0	0	0.15	0.21	0	0	0	0	0	0	0	0	0	0	0	0	0	0	0	0	0	0	0.21	0.03	1.08	0	0.04	0	0.02	0.21	0	0.07	0	0	0	0
	Bibersteinia	trehalosi	0	0	0	0	0.1	0	0	0	0	0	0	0	0	0	0	0	0	0	0	0	0	0	0	0	0	0	0	0	0	0	0	0	0	0	0	0	0	0	0	0	0	0	0	0	0	0	0
	Haemophilus	(genus level ID only)	0	0	0	0	0	0	0	0.03	0	0	0	0	0	0	0	0	0	0	0	0	0	0	0	0	0	0	0	0	0	0	0.03	0	0	0	0.02	0	0	0	0	0	0	0	0	0	0	0	0
		aegyptius	0	0.04	0	0	0	0	0	0	0	0	0	0	0	0	0	0	0	0	0	0	0	0	0	0	0	0	0	0	0	0.04	0	0	0	0	0	0	0	0	0	0	0	0	0	0	0	0.01	0
		felis	0	0	0	0	0	0	0	0	0	0	0	0	0	0	0	0	0	0	0	0	0	0	0	0	0	0	0	0	0	0	0	0	0	0	0	0	0	0	0	0	0	0.02	0	0	0	0	0
		influenzae	0	0	0	0	0	0	0	0	0	0	0	0	0	0	0	0	0	0	0	0	0	0	0.03	0	0	0	0	0	0	0	0	0	0	0	0	0	0	0	0	0	0	0	0	0	0	0	0
		parainfluenzae	2.75	1.51	0.41	0.42	3.26	0	0.12	3.36	0	1.53	10.05	0.75	0.23	1.89	0.3	5.59	1.54	1.86	0.39	3.21	0.02	6.88	11.98	0.66	4.2	11.52	7.33	9.57	4.59	9.79	12.27	0	0	0.02	4.13	1.43	0	1.01	0.88	0.33	0.07	2.84	1.21	2.81	2.94	5.58	0
		paraphrohaemolyticus	0	0	0	0	0	0	0	0	0	0	0	0	0	0	0	0	0	0	0	0	0.04	0	0	0	0	0	0	0	0	0	0	0	0	0	0	0	0	0	0	0	0	0	0	0	0	0	0
		pittmaniae	0	0	0	0	0	0	0	0	0	0	0	0	0	0	0	0	0	0.03	0	0	0	0	0	0	0	0	1.19	0	0	0	0	0	0	0	0	0	0	0	0	0	0	0	0	0	0	0	0
		sp.	0	0	0	0	0	0	0	0.02	0	0	0	0	0	0	0	0	0	0	0	0	0.03	0	0	0	0	0	0.04	0	0	0	0	0	0	0	0	0	0	0	0	0	0	0	0	0	0	0	0
		sputorum	0	0.05	0	0	0	0	0	0.03	0	0	0.16	0	0	0	0	0.01	0	0	0	0	0	0	0.54	0	0	0.18	2.66	0.02	0	0	0.03	0	0	0	0	0	0	0	0	0	0	0.03	0	0	0	0	0
	(family level ID only)		0	0	0	0	0	0	0	0	0	0	0	0	0	0	0	0	0	0	0	0	0	0	0	0	0	0	0	0	0	0	0	0	0.33	0	0	0	0	0	0	0	0	0	1.2	0	0	0	0
	(family level ID only)		0	0	0	0	0	0	0	0	0	0	0	0	0	0	0	0	0	0	0	0	0	0	0	0	0	0	0	0	0	0	0	0	0	0	0	0	0	0	0	0	0	0	0	0	0	0	0
Spirochaetes	Treponema	(slash calls)	0	0	0	0	0	0	0	0	0	0	0	0	0	0	0	0	0	0	0	0	0	0	0	0	0	0	0	0	0	0	0	0	0.03	0	0	0	0	0	0	0	0	0	0	0	0	0	0
		socranskii	0	0	0	0	0	0	0	0	0	0	0	0	0	0	0	0	0	0	0	0	0	0	0	0	0	0	0	0	0	0	0	0	0	0	0	0	0	0	0	0	0	0	0.03	0	0	0	0
	Treponema	denticola	0	0	0	0	0	0	0	0	0	0	0	0	0	0	0	0	0	0	0	0	0	0	0	0	0	0	0	0	0	0	0	0	0	0	0.09	0	0	0	0	0	0	0	0.41	0	0	0	0
		maltophilum	0	0	0	0	0	0	0.03	0	0	0	0	0	0	0	0	0	0	0	0	0	0	0	0	0	0	0	0	0	0	0	0	0	0	0	0	0	0	0.06	0	0	0	0	0.04	0	0	0	0
		medium	0	0	0	0.02	0	0	2.76	0	0	0	0	0	0	0	0.09	0	0	0	0	0	0.02	0	0	0	0	0	0	0	0	0	0.03	0.13	1.68	0.19	0.16	0	0	0.03	0	0	0.05	0	0.47	0	0	0	0
		refringens	0	0	0	0	0	0	0	0	0	0	0	0	0	0	0	0	0	0	0	0	0	0	0	0	0	0	0	0	0	0	0	0	0	0	0	0	0	0	0.03	0	0	0	0	0	0.07	0	0
		socranskii	0	0	0	0	0	0	1.71	0	0	0	0	0	0	0	0.05	0	0	0	0	0	0	0	0	0	0	0	0	0	0	0	0	0.06	0.46	0.02	0.02	0	0	0.61	0	0	0	0	0.27	0	0	0	0
		sp.	0	0	0	0.02	0	0	0.04	0	0	0	0	0	0	0	0	0	0	0	0	0	0	0	0	0	0	0	0	0	0	0	0	0	0.33	0.02	0.02	0.02	0	0	0	0	0	0	0	0	0	0	0
		vincentii	0	0	0	0	0	0	0	0	0	0	0	0	0	0	0	0	0	0	0	0	0	0	0	0	0	0	0	0	0	0	0	0	0.02	0	0	0	0	0	0	0	0	0	0	0	0	0	0
Synergistetes	(family level ID only)		0	0	0	0	0	0	0.31	0	0	0	0	0	0	0	0	0	0	0	0	0	0	0	0	0	0	0	0	0	0	0	0	0.03	0.2	0	0.23	0	0	0	0	0	0	0	0	0	0	0	0
	Fretibacterium	fastidiosum	0	0	0	0	0	0	0.09	0	0	0	0	0	0	0	0	0	0	0	0	0	0	0	0	0	0	0	0	0	0	0	0	0	0.05	0	0.09	0	0	0	0	0	0	0	0	0	0	0	0
Tenericutes	Mycoplasma	orale	0	0	0	0	0	0	0	0	0	0	0	0	0	0	0	0	0	0	0	0	0	0	0	0	0	0	0	0	0	0	0	0	0	0	0	0	0	0	0	0	0	0	0	0	0.02	0	0
		salivarium	0	0	0	0	0	0	0	0	0	0	0	0	0	0	0	0	0	0	0	0	0	0	0	0	0	0	0	0	0	0	0	0.13	0	0	0	0	0	0	0	0	0	0	0	0	0	0	0
[truncated: 13 more columns]
